# Supplementary material for: Sex difference in the interaction of alcohol intake, hepatitis B virus, and hepatitis C virus on the risk of cirrhosis
Source: PLoS One. 2017 Nov 15;12(11):e0185710. doi: 10.1371/journal.pone.0185710 (PMC5687716; doi:10.1371/journal.pone.0185710)
Supplement: S1 Dataset — (XLS) [file pone.0185710.s001.xls]

## Sheet: scol_03
Studio	centro	nsogg	progressivo	nome	cogn	eta	sex	bthreg	country origin	regres	studi	nfamil	pesokg	htcm	BMI	sogobs	caso	casoinc	ossrea	epa	nctr	nric	ast	astnmx	alt	altnmx	hbsag	hbeag	ahbs	ahbe	ahbc	ahbcigm	hbvdna	adtot	ahcv	hcvrna	genhcv	ahiv	bioep	grading	staging	diag_fin	eziol_fin	abstinent	grammialcol	abuso	steatoal
1	1	1	1	M	B	54	2	1	1	1	3	4	53	158	21.2306	1	2			9	6	0	48	35	68	35	2	2	2	2	2	2			1	1	1	1	2			0	2	1	0	0	0
1	1	2	2	U	C	34	1	1	1	1	2	3	65	175	21.2245	1	2			7	12	0	27	35	33	40	2	2	1	2	2	2			1	1	6	2	1	6	5	2	2	0	36	0	0
1	1	3	3	R	C	34	1	18	1	1	1	1	65	172	21.9713	1	1	2	1				79	35	168	40	2	2	2	2	2	2			1	1	6	2	1	7	2	2	2	0	12	0	0
1	1	4	4	F	M	37	1	18	1		2	3				1	2			1	7	0	59	35	45	40	2	2	2	2	2	2			1	1	6	2	1	2	3	0	2	1	0	0	0
1	1	5	5	A	A	57	2	18	1		3	2	54	161	20.8325	1	1	4	1				97	35	90	40	1	2	1	1	1	2	2	2	1	1	1	2	1	9	4	2	17	0	24	0	0
1	1	6	6	F	C	19	1	1	1	1	2	4	54	170	18.6851	1	2			15	10	0	12		24	40	1	1	2	2	1	2	2	2	2				1	8	3	2	1	1	0	0	0
1	1	7	7	N	B	41	1	22	2	1	2	3	79	172	26.7036	1	2			3	12	0	25	40	44	44	2	2	1	2	1	2			1	1	6		1	2	3	2	2	0	24	0	0
1	1	8	8	B	C	29	1	18	1	1	2	3				1	1	2	1				98	40	156	40	2	3	3	3	3	3			1	1	6		2			2	2	1	0	0	0
1	1	9	9	I	B	50	2	1	1	1	2	2	69	163	25.9701	1	1	5	1				57	40	58	40	2	3	2	3	3	3			1	1	6	2	2			2	2	1	0	0	0
1	1	10	10	R	C	41		1	1	1	2	2	75	178	23.6713	1	1	5	3				173	46	241	40	2	2	1	1	1	2			1	1	6	2	2			2	15	0	60	1	0
1	1	11	11	B	B	29	2	2	1	1	3	4	51	164	18.9619	1	2			10	10	0	35	30	52	30	2	2	2	2	2	3			1	1	1	2	1	7	3	2	2	1	0	0	0
1	1	12	12	G	F	31		18	1	1	2		78	174	25.763	1	1	2	1				55	30	123	40	1	2	2	1	1	2	2	2	2				1			1	1	1	0	0	0
1	1	13	13	F	M	32	1	17	1	1	2	3	75	172	25.3515	1	2			9	5	0	58	30	169	30	2	2	1	2	2	3			1	1	6		1	2	1	2	2	1	0	0	0
1	1	14	14	A	C	27	2	1	1	1	3		54	157	21.9076	1	2			3	7	0	19	30	31	30	2	2	1	2	2	2			1	1	6	2	1	2	2	2	15	0	100	1	0
1	1	15	15	A	L	32	1	17	1	17	2	2	74	175	24.1633	1	1	2	3				101	40	173	40	2	3	1	2	2	2			1	1	6	2	2			2	2	1	0	0	0
1	1	16	16	A	B	61	1	4	1	1	3	2	65	170	22.4913		2			20	11	0	110	40	103	40	2	2	1	1	1	3			2			1				3	4	0	104	1	0
1	1	17	17	C	B	34	2	1	1	1	3	2	54	168	19.1327	1	2			13	9	0	54	40	102	40	2	2	1	1	1	2			1	1	6		1	4	2	2	2	1	0	0	0
1	1	18	18	N	C	29	1	17	1	1	2	3	75	179	23.4075	1	1	5	3				45	40	71	40	2	2	1	2	2	3			1	1	6	2	1	5	2	2	2	1	0	0	0
1	1	19	19	S	L	26	2	1	1	1	3	2	60	164	22.3081	1	2			3	2	0	51	40	79	40	2	2	2	2	2	2			1	1	2		2			2	2	1	0	0	0
1	1	21	20	D	B	20	1	1	1	1	2	3	76	175	24.8163	1	2			1	3	0	91	31	276	31	2	2	1	2	2	2			1	1	1	1	1	9	3	2	2	1	0	0	0
1	2	1	21	L	T	57	2	20	1	2	1	3	70	160	27.3438	1	2			1	6		73	46	83	56	2	3	2	3	2	3			2				2			2	5	0	28	0	0
1	2	2	22	G	C	53	2	15	1	2	1	3	73	160	28.5156	1	1	2	1				25	30	56	36		3	3	3	3	3			1							2	2	1	0	0	0
1	2	3	23	E	V	56	2	2	1	2	2	3	55	167	19.721	1	1	2	1				228	46	268	56		3	3	3	3	3			1				2			2	15	0	48	1	0
1	2	4	24	M	I	64	2	15	1	2	1	4	49	158	19.6283	1	2			1	8		33	46	83	56	2	3	2	3	2	3			2				2			2	5	1	0	0	0
1	2	5	25	F	F	34	1	2	1	2	2	3	74	170	25.6055	1	1	3	1				40	38	80	41		3	3	3	3	3			1	1			2			2	2	0	12	0	0
1	2	6	26	M	F	61	2	19	1	2	1	2	60	154	25.2994	1	2			3	2		36	30	55	35									1	1	2		1	8	2	2	7	1	0	0	0
1	2	7	27	D	D	43	1	15	1	2	2	2	78	172	26.3656	1	2			3	10		26	40	43	40	2	3	2	2	2	3			1	2	8		1	12	3	2	2	1	0	0	0
1	2	9	28	G	Q	69	1	6	1	2	1	2	78	182	23.5479	1	2			4	2		102	50	146	50	2	3	2	2	2	3			1	1			2			2	15	0	96	1	0
1	2	10	29	V	C	58	1	17	1	2	1	4	58	169	20.3074	1	2			7	2		60	50	95	50	2	2	1	2	1	3		2	1	1	2		1			2	2	1	0	0	0
1	2	11	30	A	G	30	1	2	1	2	2	1	70	170	24.2215	1	2			12	6		18	45	17	40	2	2	1	1	1	3			1	1	6		1	3	2	2	2	1	0	0	0
1	2	12	31	M	D	45	2	2	1	2	2	4	65	160	25.3906	1	2			6	10		16	35	20	35	2	3	2	3	2	3			1	1	2		1			2	2	1	0	0	0
1	2	13	32	F	I	50	2	17	1	2	2	5	60	158	24.0346	1	2			6	2		18	30	20	30	2	3	2	3	2	3			1	2			1			2	2	1	0	0	0
1	2	14	33	L	G	63	1	19	1	2	1	2	90	168	31.8878	1	2			5	0	2	55	40	75	40	1	2	2	1	1	2	2	2	2			2				4	16	0	48	1	0
1	2	15	34	M	L	58	2	2	1	2	2	2	53	165	19.4674		2			4	11		39	31	63	31	2		2		2				1		2		1	7	3	2	2	1	0	0	0
1	2	16	35	V	C	61	2	16	1	2	1	1	49	154	20.6612	1	2			7	2		44	46	61	56									1	1	2		1	4	2	2	2	1	0	0	0
1	2	17	36	G	B	60	2	20	1	2	1	3	56	150	24.8889	1	2			10	5		27	31	43	31									1		2		1			2	2	1	0	0	0
1	2	18	37	G	M	60	2	8	1	2	1	3	70	165	25.7117	1	2			15	6		83	39	104	40	2	3	1	3	1	3			1	1	2		1	4	2	2	2	1	0	0	0
1	2	19	38	G	B	67	2	17	1	2	1	2	70	175	22.8571	1	2			5	1		39	35	58	35									1	1			2			2	2	1	0	0	0
1	2	20	39	V	P	60	1	18	1	2	2	1	62	167	22.231	1	2			7	2		41	46	47	56	2	3	2	3	1	3			1	1	3		1	3	2	2	2	0	24	0	0
1	2	21	40	R	I	27	2	2	1	2	3	5	54	168	19.1327	1	2			2	4		31	30	40	36	2	3	2	3	2	3			1	1	2	2	1	3	1	2	2	1	0	0	0
1	2	22	41	U	B	76	2	7	1	2	2	3	80	170	27.6817	1	1	2	1				61	35	71	35		3	3	3	3	3			1		2		2			2	2	0	24	0	0
1	2	23	42	C	B	64	2	2	1	2	1	3	67	162	25.5296	1	2			2	2		20	25	20	25	2	3	2	3	2	3			2				2			2	8	1	0	0	0
1	2	24	43	M	F	76	2	19	1	2	2	2	64	157	25.9645	1	2			3	5		70	35	120	35	2	3	1	3	1	3			1	1	8		2			3	2	1	0	0	0
1	2	25	44	S	C	78	1	24	2	2	1	2	78	165	28.6501	1	2			5	4		99	37	138	37		3	3	3	3	3			1				2			2	15	0	48	1	0
1	2	26	45	D	R	45	1	6	1	2	2	2	80	172	27.0416		2			6	2		40	55	98	40	2	3	1	3	1	3			1	1	2		1	2		2	15	0	176	1	0
1	2	27	46	M	L	50	1	17	1	2	1	4	73	170	25.2595	1	2			10	5		22	59	18	72									1		3		1			2	2	0	12	0	0
1	2	28	47	L	R	67	2	21	2	2	2	2	62	164	23.0518	1	1	4	1				39	31	50	31	2	3	1	3	1	3			1	1	2		1	2	1	2	2	1	0	0	0
1	2	29	48	M	M	34	1	2	1	2	2	3	85	173	28.4005	1	2			4	2		132	46	187	56	2	3	2	3	2	3			2			2	1			0	4	1	0	0	0
1	2	30	49	D	R	60	1	17	1	2	3		70	168	24.8016	1	1	2	1				49	37	104	37	2	3	2	3	2	3			2				2			0	8	0	12	0	1
1	2	31	50	G	R	35	2	2	1	2	3	3	57	164	21.1927	1	2			11	1		26	31	37	31	1	1	2	2	1	1	1	2	2	2		2	2			2	1	1	0	0	0
1	2	32	51	F	T	50	1	20	1	2	1	2	55	150	24.4444	1	2			6	2		16		16		2	3	2	3	2	3			1	2			1	3	1	2	2	1	0	0	0
1	2	33	52	G	M	32	1	2	1	2	3	2	80	169	28.0102	1	1	1	1				30	37	80	40	2	3	3	3	3	3			1			2	2			2	2	0	12	0	0
1	2	34	53	M	F	36	1	2	1	2	2	3	95	185	27.7575	1	1	2	1				120	40	170	40	2	3	1	3	1	3			1	1	2	2				2	15	0	72	1	0
1	2	35	54	R	Z	48	2	6	1	2	2	2	69	158	27.6398	1	2			15	2		24	35	46	35	2	3		3		3			1	1	7		1	3	1	2	2	1	0	0	0
1	2	36	55	G	C	35	1	2	1	2	2	2	70	168	24.8016	1	1	4	1				69	40	128	40	2		1		1	2			1	1	6	2	2			2	2	1	0	0	0
1	2	37	56	S	E	43	2	2	1	2	3	2	44	160	17.1875	1	1	4					41	35	51	35	2	2	1	1	1	2			1	1	6	2	1	8	3	2	2	1	0	0	0
1	2	38	57	D	I	38	2	20	1	2	2	2	60	157	24.3418	1	1	2	1				19	22	18	22	1	2	2	1	1	2			2			2	2			1	1	1	0	0	0
1	2	39	58	C	A	76	2	2	1	2	1	2	65	158	26.0375	1	2			10	2		25	24	55	22	2	2							1				2			3	2	1	0	0	0
1	2	40	59	G	A	77	2	2	1	2	1	2	60	161	23.1473	1	2			8	2		38	31	47	31	2	3	3	3	3	3			1				1	4	2	2	2	1	0	0	0
1	2	41	60	G	F	62	1	6	1	2	1		70	169	24.5089	1	1	4	1				201	38	124	41	2	3	2	3	2	3			2				2			3	4	0	84	1	0
1	2	42	61	L	B	48	1	2	1	2	2	2	73	185	21.3294	1	1	2	1				132	45	263	40	2	3	3	3	3	3			1		3		1	15	7	2	15	0	84	1	0
1	2	43	62	G	C	50	1	2	1	2	2	3	85	185	24.8356	1	2			5	10		66	46	95	56	2	3	2	3	2	3			1				1	3	1	2	15	0	96	1	0
1	2	44	63	L	T	74	2	4	1	2	1	1	49	150	21.7778	1	2			5	1		355	31	327	31	2	3	2	3	2	3			1	1	2		2			3	2	1	0	0	0
1	2	45	64	P	S	75	2	17	1	2	1	2	76	154	32.0459	1	1	2	1				93	40	132	40		3	3	3	3	3			1				2			3	2	1	0	0	0
1	2	46	65	G	S	74	2	2	1	2	1	1	52	146	24.3948	1	2			5	3		58	32	46	31	2	3	2	3	2	3			1				2			3	2	0	24	0	0
1	2	47	66	R	C	42	1	18	1	2	2	4	75	176	24.2123	1	2			3	5		23	50	32	50	2	3	1	3	1	3			1	2	2		1	8	2	2	2	0	24	0	0
1	2	48	67	R	C	33	1	16	1	2	2	2	65	171	22.2291	1	2			3	6		18	32	19	32	2	3	2	3	2	3			1	1	3	2	1	6	2	2	2	1	0	0	0
1	2	49	68	M	B	51	2	2	1	2	2	4	46	154	19.3962	1	2		1	3	1		50	46	71	56	2	3	2	3	2	3			2				2			2	4	0	48	1	0
1	2	50	69	C	S	61	2	20	1	2	1	2	64	158	25.6369	1	2			5	6		27	46	51	56	2	3	2	3	2	3			2				1	4	3	2	5	1	0	0	0
1	2	2001	70	A	A	41	2	15	1	2	2	4	53	160	20.7031	1	1	2	1				50	40	56	40	2	3	2	3	2	3			2				2			2	4	1	0	0	0
1	2	2002	71	E	T	72	1	23	2	2	1	2	70	158	28.0404	1	1	4	1				155	40	170	42	2	3	1	3	1	3			2				2			3	4	0	72	1	0
1	2	2003	72	I	P	34	2	2	1	2	3	3	80	168	28.3447	1	1	2	1				53	46	98	56	2	3	2	3	3	3			2				2			0	7	1	0	0	0
1	2	2004	73	M	T	66	2	2	1	2	2	2	105			1	1	4	1				158	35	233	40		3	3	3	3	3			1	1	3		2			2	15	0	192	1	0
1	2	2005	74	P	C	48	1	6	1	2	2	2	80	180	24.6914	1	1	4	1				65	40	70	40	2	3	2	3	2	3			1	1	8		2			2	15	0	100	1	0
1	2	2006	75	A	M	54	2	2	1	2	2	2	62	166	22.4996	1		2					59	30	97	35									1				1	3	1	2	2	0	12	0	0
1	2	2007	76	M	V	28	2	2	1	2	2	2	50	160	19.5312	1	1	2	1				36	41	40	40									1	1	2		1	2	0	2	2	1	0	0	0
1	2	2008	77	E	P	71	2	2	1	2	1	1	70	160	27.3438	1		2	1				160	40	175	40	2	3	3	3	3	3			1				2			3	2	1	0	0	0
1	2	2009	78	M	L	61	2	2	1	2	3	1	65	155	27.0552	1	1	2	1				70	40	85	40	2	3	3	3	3	3			1	1	8		2			2	2	1	0	0	0
1	2	2010	79	F	N	77	2		3		2	2	75	162	28.578	1		2									2	3			1				1	1			2			2	2	1	0	0	0
1	2	2011	80	S	V	59	2	19	1	2	1	2	60	155	24.974	1		4	1				157	31	140	31		3	3	3	3	3			1				2			2	2	1	0	0	0
1	2	2012	81	L	P	34	2	2	1	2	3	2	62	167	22.231	1	1	2					18	31	16	31	2	3	2	3	2	3			1				2			1	2	1	0	0	0
1	2	2013	82	V	G	67	2	17	1	2	1	2	63	150	28	1		2	1				57	30	97	35	2	3	1	3	3	3			1				2			2	2	1	0	0	0
1	2	2014	83	D	S	39	1	2	1	2	3	3	82	176	26.4721	1	1	2					55	31	90	31	2	3	1	2	1	3			2		8		2			0	8	0	24	0	1
1	2	2015	84	C	C	34	2	2	1	2	3	2	60	172	20.2812	1	2			5	1		28	30	54	35	2	2	1	2	2	2	2	2	1	1	2		1	4	1	2	2	1	0	0	0
1	2	2016	85	S	A	33	2	2	1	2	3	1	52	160	20.3125		2			5	2		14	20	10	20	2	3	2	3	2	3			1	1	3		1	4	1	2	2	1	0	0	0
1	2	2017	86	G	C	50	1	2	1	2	2	2	63	172	21.2953	1	2			7	1		130	40	150	40	2	3	3	3	3	3			1	1	8		1	7	6	3	2	0	24	0	0
1	2	2018	87	L	B	68	2	8	1	2	1	2	80	154	33.7325	1	2			5	2		139	40	267	40	2	3	3	3	3	3			1	1	2		2			2	2	1	0	0	0
1	2	2019	88	T	S	58	1	15	1	2	1	2	72	167	25.8166	1	2			2	2		23	45	34	40	2	3	3	3	3	3			1	1	3		2			1	2	0	24	0	0
1	2	2020	89	A	C	63	2	7	1	2	1	2	64	172	21.6333	1	2			6	1		19	32	16	31	2	3	2	3	2	3			1	1	4		1	3	1	2	2	0	12	0	0
1	2	2021	90	C	S	68	2	19	1	19	2	1	80	168	28.3447	1	2			10	3	1	114	31	29	31	2	3	3	3	3	3			1				2			3	2	1	0	0	0
1	2	2022	91	V	G	71	2	15	1	2	1	2	75	165	27.5482	1	2			5	4		81	42	74	60									1				2			3	2	1	0	0	0
1	2	2023	92	M	C	51	2	17	1	2	1	4	75	162	28.578	1	2			1	2		37	32	98	32	2	3	2	3	1	3			1	1	3		1	4	1	2	2	1	0	0	0
1	2	2024	93	G	C	36	1	19	1	2	2	2	60	164	22.3081	1	2			12	2		41	45	100	40	2	3	1	3	1	3			1	1	6	2	1	11	3	2	15	0	64	1	0
1	2	2025	94	P	D	30	1	2	1	2	3	3	70	171	23.939	1	2			3	6		28	31	37	31	2	3	2	3	2	3			1	1	3		1	5	3	2	2	1	0	0	0
1	2	2026	95	F	L	61	1		3		3	1	70	176	22.5981	1	2			8	1		28	50	54	50	2	3	2	3	2	3			1	1	2		1	10	4	2	2	0	36	0	0
1	2	2027	96	B	V	50	2	2	1	2	2	3	60	163	22.5827	1	2			2	4		18	32	20	32	2	3	2	3	2	3			1	1	2		1	2	2	2	15	0	36	1	0
1	2	2028	97	A	P	51	2	2	1	2	1	5	68	170	23.5294	1	2			2	5		28	32	28	32	2	3	2	3	2	3			1	1	2		1	2	1	2	2	0	24	0	0
1	2	2029	98	M	S	48	1	6	1	2	2	1				1	2			3	6		28	46	55	56	2								1	1	6	2	1	2	1	2	2	0	24	0	0
1	2	2030	99	G	P	59	1	20	1	2	1	4	70	165	25.7117	1	2			6	4	1	64	45	118	56	2	3	2	3	2	3			1	1	2		1	5	2	2	2	0	24	0	0
1	2	2031	100	R	V	74	1	19	1	2	1	1	60	155	24.974	2	2			4	1	1	46	46	40	56		3	3	3	3	3			1				2			2	2	1	0	0	0
1	2	2032	101	P	F	50	2	17	1	2	1		78	157	31.6443	1	2			11	1	1	15	46	20	56	2	3	1	3	1	3			1			2	2			1	15	0	96	1	0
1	2	2033	102	C	C	62	2		3	2	1	2	55	160	21.4844	1	2				4		40	35	37	35		3	3	3	3	3			1	1	1		2			3	2	1	0	0	0
1	4	1	103	M	T	34	1	2	1	2	2	5	71	170	24.5675	2	2			3	1	0	162	45	102	40	2	3	1	3	3	3			1		8		1	8	5	2	15	0	104	1	0
1	4	2	104	R	D	60	1	2	1	2	2	4	69	175	22.5306	2	1	4	1				83	45	39	40	2	3	3	3	1	3			2				2			3	4	0	120	1	0
1	4	3	105	A	L	70	2	16	1	16	1	2	45	150	20	2	2			20	6	2	78	30	50	35		3	3	3	3	3			1		8		2			4	2	0	0	0	0
1	4	4	106	A	A	53	2	19	1	2	1	4	59	150	26.2222	2	2			11	0	2	42	37	33	40		3	3	3	3	3							2			3	0	0	0	0	0
1	4	5	107	A	I	58	1	2	1	2	2	2	72	180	22.2222	2	2			1	3	4	47	37	23	40		3	3	3	3	3							2			3	4	0	144	1	0
1	4	6	108	M	C	73	2	2	1	2	2	1	60	158	24.0346	1	2		2	1	1	0	17	31	16	31	2	2	3	3	3	3		2	1	1	3	2	2			2	2	0	24	0	0
1	4	7	109	A	D	54	2	2	1	2	2	3	60	165	22.0386	1	2			4	4	0	55	30	85	35	2	3	3	3	3	3	2		1	1	2	2	1			3	2	0	16	0	0
1	4	8	110	M	B	40	2	2	1	2	3	3	70	165	25.7117	1	1	2	1				32	30	73	35	2	3	3	3	3	3			2	2		2	2			0	8	1	0	0	0
1	4	9	111	G	A	40	1	18	1	2	3	2	80	170	27.6817	1	1	4	1				47	37	107	40	2	3	3	3	3	3			2			2	2			0	8	0	32	0	1
1	4	10	112	G	D	56	2	6	1	2	2	2	75	160	29.2969	1	1	2	1				24	30	42	35	2	3	2	3	3	3			2				2			0	8	1	0	0	0
1	4	11	113	E	B	56	2	2	1	2	1	4	80	155	33.2986	2	1	4					127	30	50	35	2	3	3	3	3	3			2				2			3	4	0	144	1	0
1	4	12	114	A	T	64	1	10	1	2	3	2	69	172	23.3234	1	2			5	3	0	48	45	84	40	2	3	3	3	3	3			1				1			2	15	0	60	1	0
1	4	13	115	B	M	53	1	19	1	2	1	4	90	160	35.1562	1	1	4					18	30	15	35	2	3	3	3	3	3			2				2			1	4	0	48	1	0
1	4	14	116	L	P	51	1	2	1	2	2	3	60	170	20.7612	1	2		1	5	1	0	77	37	112	40	1	3	3	3	3	3		1	2				2			3	1	1	0	0	0
1	4	15	117	M	A	68	2	2	1	2	3	2	70	165	25.7117	1	2		1	10	3	0	146	37	134	37	2	3	3	3	3	3			1	1			1			3	2	1	0	0	0
1	4	16	118	G	F	51	2	19	1	19	3	3	56	165	20.5693	1	2		2	7	1	0	48	31	27	31	2	3	3	3	3	3			1	1			1			3	2	1	0	0	0
1	4	17	119	L	B	61	2	2	1	2	2	2	62	168	21.9671	1	2		2	11	2	0	162	30	132	35	2	3	3	3	3	3			1	1	8		1			2	2	1	0	0	0
1	4	18	120	A	P	72	2	2	1	2	1	2	61	153	26.0584	1	2		2	11	1	0	199	30	122	35	2	3	3	3	3	3			1	1	8		2			3	2	1	0	0	0
1	4	19	121	P	D	54	1	15	1	2	2	3				1	2		2	4	2	0	29	45	36	40	1	3	3	3	3	3			2				2			3	1	0	24	0	0
1	4	20	122	L	B	74	2	2	1	2	1	1	67	162	25.5296	1	2		1	11	1	0	25	30	17	35	2	3	3	3	3	3			2	2			1			3	7	1	0	0	0
1	6	1	123	G	S	50	1	2	1	2	1	4	105	174	34.6809	1	2		1	5	3		60	52	48	52	2	2	2	2	2	2	2	2	1		8	2	2			3	9	0	120	1	0
1	6	2	124	M	S	60	1	4	1		2	3	68	169	23.8087	1	2		2	10	2		60	54	95	54	1	2	2	1	1	2	1	2	2				1	15	1	2	16	0	84	1	0
1	6	3	125	C	P	58	2	6	1	2	2	3	64	160	25	1	2		2	8	12	0	91	52	155	52	2	2	2	2	2	2	2	2	1		3		1	16	1	2	2	1	0	0	0
1	6	4	126	T	Z	42	2	4	1	2	1	2	42	152	18.1787	1	2			15	4	6	40	52	46	52	2	2	2	2	1	2			1		8		2			3	2	1	0	0	0
1	6	5	127	A	S	69	2	2	1	2	3	1	70	172	23.6614	1	1	2	2				48	52	52	52	2	2	2	2	1	2			1	1	8		2			1	2	1	0	0	0
1	6	6	128	E	C	46	2	2	1	2	2	5	59	170	20.4152	1	1	2	3				25	52	25	52	2	2	2	2	2	2			1	1	2		2			1	2	1	0	0	0
1	6	7	129	I	C	66	2	2	1	2	1	2				1	1	3	1				65	52	84	52	2	2	2	2	2	3			1		8		2			3	2	1	0	0	0
1	6	8	130	F	T	63	1	2	1	2	1	3	64	170	22.1453		2		3	10	4	1	48	52	39	52	2	2	2	2	2	3			2		8		2			2	9	0	100	1	0
1	6	9	131	M	P	42	1	15	1	2	3	3	74	164	27.5134	1	1	2	2				51	52	76	52	2	2	2	2	2	3			2				1	3		1	4	1	0	0	0
1	6	10	132	A	V	62	1	2	1	2	1	2	72	168	25.5102	1	2			1	4	1	60	52	50	52	2	2	2	2	1	2			2				2			3	9	0	144	1	0
1	6	11	133	S	T	61	1	2	1	2	2	4				1	2		2	3	2	0	130	40	175	40	2	2	2	2	1	2			1	1	2		1	12	1	2	2	1	0	0	0
1	6	12	134	C	G	67	2	3	1	2	2	1	60	162	22.8624	1	1	2	2				58	52	64	52					1				1	1	3		2			2	2	1	0	0	0
1	6	13	135	G	P	71	1	15	1	2	3	3	64	168	22.6757	1	1	5	1	15	1	22	41	40	48	40	2	2	2	2	1	2			1	1	2		2			4	15	0	60	1	0
1	6	14	136	M	F	45	1	2	1	2	3	4	78	174	25.763	1	1	4					106	52	128	52	2	2	2	2	1	3			1	1	3		1	10	1	2	2	0	24	0	0
1	6	15	137	A	M	30	2	15	1	2	1	4	55	168	19.487	1	1	2	3				75	52	92	52	2	2	2	2	1	2			1	1	2		2			2	2	1	0	0	0
1	6	16	138	G	S	59	1	19	1	2	1	3	56	162	21.3382	1	2			10	3	2	70	52	57	52	2	2	2	2	1	2			2		8		2			2	9	0	120	1	0
1	6	17	139	G	V	65	2	4	1	2	1	1	71	161	27.3909	1	1	3	2				24	52	26	52	2	2	2	2	1	2			1	1	2		2			1	2	1	0	0	0
1	6	18	140	C	V	46	2	19	1	2	1	5				1	1	2	1				69	52	78	52	2	2	2	2	2	3			2	2			2			0	4	1	0	0	0
1	6	19	141	E	Z	63	2	6	1	2	2	4	65	168	23.03	1	1	3	1				31	52	54	52	2	2	2	2	2	3			1	1	3		1	12	1	2	2	1	0	0	0
1	6	20	142	C	N	60	1	9	1	2	2	4	75	176	24.2123	1	1	4	1				84	52	90	52	2	2	2	2	2	3			1	1	2		1	10	1	2	15	0	48	1	0
1	6	21	143	A	N	70	1	2	1	2	1	4	78	176	25.1808	1	2		1	5	3		98	52	104	52	2	2	2	2	2	3			1		8		2			2	9	0	96	1	0
1	6	22	144	A	S	70	2	2	1	2	1	2	55	160	21.4844	1	1	3	1				45	52	46	52	2	2	2	2	1	2			1		8		2			2	2	1	0	0	0
1	6	23	145	S	P	50	2	18	1	2	2	4	66	158	26.4381	1	1	4	2				61	52	49	52	2	2	2	2	1	2			2		8	2	2			2	4	0	120	1	0
1	6	24	146	G	M	72	1	13	1	2	1	2	85	170	29.4118	1	2			2	8	3	45	52	45	52	2	2	2	2	1	2			2		8		1			4	4	0	120	1	0
1	6	25	147	I	R	30	2	4	1	2	2	6	54	158	21.6311	1	1	5	3				103	52	94	52	2	2	2	2	1	2			1	1	2	2	2			2	15	0	32	1	0
1	6	26	148	G	G	60	1	2	1	2	2	4	85	180	26.2346	1	2		2	6	3		22	52	20	52	2	2	2	2	2	3			1	2	3		1	6		2	2	1	0	0	0
1	6	27	149	D	R	35		3	1	2	2	4	80	178	25.2493	1	2		1	10	0	0	98	40	115	40	2	2	2	2	2	3			1	1	2	2	1	10	1	2	2	0	16	0	0
1	6	28	150	S	Z	80	1	6	1	2	1	3	72	175	23.5102	1	2			15	0	0	50	52	47	52	2	2	2	2	2	3			2		8		2			3	4	0	96	1	0
1	6	29	151	A	M	64	1	2	1	2	3	1	66	174	21.7994	1	2			2	10	0	24	52	24	52	2	2	2	2	1	2			1	1	3		1	8	1	2	2	1	0	0	0
1	6	30	152	L	L	79	2	2	1	2	1	1	56	158	22.4323	1	1	2	1				56	52	64	52	2	2	2	2	2	3			1	1	3		2			2	2	1	0	0	0
1	6	31	153	G	B	51	2	2	1	2	2	4				1	1	5	2				90	52	76	52	2	2	2	2	2	3			2		8		2			2	4	0	84	1	0
1	6	32	154	F	B	26	1	2	1	2	2	2	109	180	33.642	1	1	5	1				496	52	564	52	2	2	2	2	1	2			1	1	2	2	1	10	1	2	2	0	32	0	0
1	6	33	155	C	P	80	2	6	1	2	1	1	46	154	19.3962	1	2			10	6	0	40	52	46	52	1	2	2	1	1	2	2	2	2		8		2			2	1	1	0	0	0
1	6	34	156	R	D	57	1	2	1	2	2	4	90	168	31.8878	1	2			2	4	0	115	52	135	52	2	2	2	2	2	3			1	1	2		1	14	2	2	2	1	0	0	0
1	6	35	157	M	M	57	2	2	1	2	1	4	57	172	19.2672	1	2			3	4	1	72	52	79	52	2	2	2	2	2	3			2	2	8		2			0	4	1	0	0	0
1	6	36	158	N	A	30	1	24	2	4		1	72	175	23.5102	1	2			3	2	0	46	52	48	52	1	2	2	1	1	2	2	2	2	2	8	2	1	10	1	2	1	1	0	0	0
1	6	37	159	M	S	33	2	2	1	2	2	3	57	162	21.7193	1	1	2	2				78	52	96	52	2	2	2	2	2	3			1	1	6	2	1	8	1	2	15	0	40	1	0
1	6	38	160	A	L	23	1	2	1	2	3	3	85	194	22.5848	1	1	2	1				79	52	92	52	2	2	2	2	2	3			2	2	8	2	2			2	11	1	0	0	0
1	6	39	161	R	P	65	1	2	1	2	2	4	84	185	24.5435	1	2			10	3	0	130	52	136	52	2	2	2	2	1	2			1	1	2		1	14	2	2	15	0	60	1	0
1	6	40	162	P	T	46	1	2	1	2	2	1	76	175	24.8163	1	2			2	8	0	65	52	76	52	2	2	2	2	2	3			1	1	2		1	12	1	2	2	0	32	0	0
1	6	41	163	G	M	55	2	18	1	2	1	4	56	161	21.6041	1	1	2	1				92	52	103	52	2	2	2	2	1	2			1	1	2		1	8	1	2	2	1	0	0	0
1	6	42	164	A	M	59	2	2	1	2	1	4	56	160	21.875	1	1	2	1				68	52	72	52	2	2	2	2	1	2			2	2	8		2			0	9	1	0	0	0
1	6	43	165	S	G	66	2	2	1	2	1	3	66	177	21.0667	1	2			10	8	0	79	52	88	52	2	2	2	2	2	3			1	1	3		1	15	2	2	2	1	0	0	0
1	6	44	166	P	M	44	2	15	1	2	1	5	57	170	19.7232	1	1	5	3	1	0	1	49	52	48	52	2	2	2	2	2	3			2	2	8		2			3	4	0	152	1	2
1	6	45	167	M	B	66	2	2	1	2	2	1	54	162	20.5761	1	1	2	2				115	52	131	52	2	2	2	2	2	3			1		8		2			2	2	1	0	0	0
1	6	46	168	V	M	54	1	15	1	2	2	4	69	174	22.7903	1	2			2	8	1	38	52	40	52	1	2	2	1	1	2	2	2	2	2	8		1			4	16	0	64	1	0
1	6	47	169	P	G	70	1	2	1	2	1	3	67	170	23.1834	1	1	2					101	52	115	52	2	2	2	2	2	3			1	1	8		2			2	2	0	24	0	0
1	6	48	170	R	V	62		15	1	15	3	3	78	180	24.0741	1	2			10	2	0	49	52	56	52	2	2	2	2	1	2			1	1	2		2			3	15	0	60	1	0
1	6	49	171	A	C	61	1	15	1	2	2	2	80	178	25.2493	1	2			4	10	1	50	52	56	52	2	2	2	2	1	2			1	1	2		1	10	1	2	2	1	0	0	0
1	6	50	172	G	G	47	1	2	1	2	2	4	70	180	21.6049	1	2			1	4	0	84	52	78	52	2	2	2	2	2	3			2	2	8		2			2	9	0	136	1	0
1	6	51	173	F	B	57	1	6	1	2	1	5	80	178	25.2493	1	2			8	6		101	52	124	52	2	2	2	2	2	3			1	1	2		1	15	2	2	15	0	72	1	0
1	6	52	174	E	B	65	2	2	1	2	2	4	54	160	21.0938	1	1	2	1				49	52	54	52	2	2	2	2	2	3			1	1	3		1	5	0	2	2	1	0	0	0
1	6	53	175	D	G	70	1	2	1	2	2	4	85	187	24.3072	1	1	4	1				476	52	503	52	2	2	2	2	2	3			1	1	2		1	10	1	2	2	0	24	0	0
1	6	54	176	A	G	78	1	8	1	2	1	2	73	181	22.2826	1	2			10	4	0	171	52	244	52	2	2	2	2	1	2			1		8		2			2	2	0	24	0	0
1	6	55	177	R	G	51	1	8	1	2	3	3	65	177	20.7476	1	1	3	2				79	52	97	52	2	2	2	2	2	3			1	1	2		1	4	0	2	2	1	0	0	0
1	6	56	178	S	P	56	2	2	1	2	2	4	65	158	26.0375	1	2			5	7	82	25	52	32	52	2	2	2	2	2	3			1	1	3		1	12	1	2	2	1	0	0	0
1	6	57	179	F	G	45	2	4	1	2	2	4	64	154	26.986	1	1	5	1				64	52	69	52	2	2	2	2	2	3			2	2	8		2			2	4	0	64	1	0
1	6	58	180	S	T	65	1	19	1	2	1	4	64	176	20.6612	1	2			10	5	1	46	52	47	52	2	2	2	2	1	2			1	1	3		2			3	9	0	88	1	0
1	6	59	181	C	P	56	2	18	1	2	1	4	56	160	21.875	1	2			10	8	0	20	52	22	52	2	2	2	2	2	3			1	1	3		1	20	3	3	2	1	0	0	0
1	6	60	182	C	A	70	2	2	1	2	1	3	46	162	17.5278	1	1	2	1				70	52	78	52	2	2	2	2	2	3			1		8		2			2	2	1	0	0	0
1	6	61	183	P	B	68		2	1	2	2	2	70	174	23.1206	1	1	2	2				154	52	165	52	2	2	2	2	2	3			1	1	3		2			2	9	0	24	0	0
1	6	62	184	M	L	70	2	2	1	2	1	1	55	158	22.0317	1	1	5	1				48	40	49	40	2	2	2	2	2	3			1	1	3		2			3	2	1	0	0	0
1	6	63	185	C	Z	55	1	2	1	2	3	4	74	176	23.8895	1	1	2	1				88	40	92	40	2	2	2	2	2	3			1		2		2			2	2	0	36	0	0
1	6	64	186	E	P	70	1	6	1	2	1	3	68	168	24.093	1	2			10	0	0	49	52	57	52	2	2	1	2	1	2			1	1	3		2			3	15	0	120	1	0
1	6	65	187	R	G	70	2	2	1	2	1	2	70	160	27.3438	1	1	5	3			1	36	40	39	40	2	2	2	2	2	3			1	1	8		2			3	2	1	0	0	0
1	6	66	188	I	M	52	2	4	1	2	1	3	42	156	17.2584	1	2			1	1	1	57	52	60	52	2	2	2	2	2	3			2	2			2			3	4	0	120	1	2
1	6	67	189	M	F	57	2	2	1	2	2	4	54	157	21.9076	1	2			1	4	0	40	52	44	52	2	2	2	2	1	2			1	1	3		1	6	0	2	2	1	0	0	0
1	6	68	190	M	D	73	1	16	1	2	1	3	55	160	21.4844	1	1	4	1				69	52	76	52	2	2	2	2	2	3			1		8		2			3	9	0	120	1	0
1	6	69	191	P	G	70	1	2	1	2		2	66	174	21.7994	1	1	5	2				54	52	58	52	2	2	2	2	2	3	2	2	1	1	2		2			2	15	0	72	1	0
1	6	70	192	M	T	70	2	2	1	2	1	3	75	170	25.9516	1	1	3	2				60	52	65	52	2	2	2	2	2	3			1	1	3		2			2	2	1	0	0	0
1	6	71	193	P	M	34	1	2	1	2	2	5	104	180	32.0988	1	1	2	2				475	40	560	40	2	2	2	2	1	2			1	1	6	2	1	5	0	2	15	0	64	1	0
1	6	72	194	A	G	40	1	18	1	2	2	5	82	182	24.7555	1	2			2	6	0	95	52	98	52	2	2	2	2	1	2			1	1	6		1	10	1	2	2	0	36	0	0
1	6	73	195	C	M	56	2	6	1	2	1		58	165	21.3039	1	2			5	8	22	18	52	20	52	2	2	2	2	2	3			1	1	2		1	12	2	2	2	1	0	0	0
1	6	74	196	A	T	75	1	17	1	2	1	2	74	168	26.2188	1	1	4	1				65	52	60	52	2	2	2	2	2	3			1		8		2			3	9	0	48	1	0
1	6	75	197	T	S	70	2	4	1	4	1	2	56	168	19.8413	1	2			1	8	0	99	52	108	52	2	2	2	2	2	3			1	1	2		1	10	1	2	2	1	0	0	0
1	6	76	198	M	D	70	2	22	2	2	1	4	60	158	24.0346	1	1	4	1				30	52	32	52	2	2	2	2	1	2			1		8		2			4	2	1	0	0	0
1	6	77	199	M	G	43	1	2	1	2	2	3	98	180	30.2469	1	2			1	1	0	158	52	166	52	2	2	2	2	2	3			1	1	6	2	1	14	2	2	15	0	100	1	0
1	6	78	200	C	C	40	1	2	1	2	2	2	73	170	25.2595	1	2			5	10	0	73	52	78	52	2	2	2	2	2	3			1	1	3		1	10	1	2	15	0	120	1	0
1	6	79	201	D	M	42	1	2	1	2	3	2	71	172	23.9995	1	1	5	3				88	52	94	52	2	2	2	2	2	3			2	2	8		2			2	9	0	160	1	0
1	6	80	202	L	M	67	2	2	1	2	1	3	54	155	22.4766	1	2			2	8	0	45	40	46	40	2	2	2	2	2	3			1	1	2		1			3	2	1	0	0	0
1	6	81	203	G	G	69	1	2	1	2	2	2	70	175	22.8571	1	1	5	1				125	52	114	52	2	2	2	2	2	2			2	2	8		2			2	9	1	0	0	0
1	6	82	204	I	B	62	1	2	1	2	1	3	110	182	33.2085	1	2			10	5	0	92	52	110	52	2	2	2	2	1	2			1	1	2		1	15	2	2	9	0	108	1	0
1	6	83	205	F	S	50	1	2	1	2	2	2	78	176	25.1808	1	2			2	12	8	32	52	32	52	2	2	2	2	2	3			2	2	8		2			3	4	0	188	1	2
1	6	84	206	A	C	70	2	19	1	2	1		52	164	19.3337	1	1	4	1				46	52	48	52	2	2	2	2	1	2			1	1	8		2			3	2	1	0	0	0
1	6	85	207	M	I	56	2	18	1	2	1	2	56	160	21.875	1	2			1	8	0	24	52	25	52	2	2	2	2	2	3			1	1	2		1	8	1	2	2	1	0	0	0
1	6	86	208	M	B	64	2	2	1	2	3	1	56	170	19.3772	1	1	2	2				54	52	56	52	2	2	2	2	2	3			1	1	2		2			2	2	1	0	0	0
1	6	87	209	E	A	74	1	2	1	2	1	4	69	178	21.7776	1	1	4	1				65	52	57	52	2	2	2	2	1	2			2	2	8		2			3	9	0	72	1	0
1	6	88	210	F	D	69	1	2	1	2	1	4	84	180	25.9259	1	2			3	6	0	40	52	43	52	1	2	2	1	1	2	2	2	2	2	8		2			2	9	0	112	1	0
1	6	89	211	S	F	66	1	6	1	2	1	3	70	172	23.6614	1	2			20	3	22	172	52	188	52	2	2	2	2	2	3			1	1	3		2			2	15	0	96	1	0
1	6	90	212	M	G	73	2	14	1	2	1	2	70	156	28.764	1	2			10	4	0	76	52	86	52	2	2	2	2	1	2			1	1	2		2			2	2	1	0	0	0
1	6	91	213	A	R	49	2	2	1	2	1	2	49	155	20.3954	1	1	5	3				64	52	59	52	2	2	2	2	1	2			2	2	8		2			3	4	0	152	1	2
1	6	92	214	D	B	16	1	2	1	2	3	4	56	174	18.4965	1	1	4	2				15	52	16	52	2	2	1	2	2	3			2	2	8		1			1	11	1	0	0	0
1	6	93	215	M	F	30	1	2	1	2	3	5	68	176	21.9525	1	1	4	1				82	52	88	52	2	2	2	2	2	3			2	2	8		2			2	8	1	0	0	0
1	6	94	216	G	L	58	1	9	1	2	1	2	78	175	25.4694	1	2			3	6	0	40	52	42	52	2	2	2	2	2	3			2	2	8		2			3	4	0	180	1	0
1	6	95	217	R	A	34	1	19	1	2	2	4				1	1	2	2				137	40	144	40	2	2	2	2	1	2			2	2	8		2			2	4	1	0	0	0
1	6	96	218	O	M	57	2	2	1	2	3	3	63	180	19.4444	1	2			6	8	0	86	52	95	52	2	2	2	2	2	3			1	1	3		1	15	2	2	2	1	0	0	0
1	6	97	219	G	B	74	1	6	1	2	1	3	70	175	22.8571	1	1	4	1				140	52	122	52	2	2	2	2	1	2			1		8		2			3	9	0	96	1	0
1	6	98	220	P	L	77	1	2	1	2	1	3	64	172	21.6333	1	1	4	1				80	52	76	52	2	2	2	2	2	3			2		8		2			0	4	0	72	1	0
1	6	99	221	G	D	61	1	6	1	2	2	3				1	1	4	1				112	52	121	52	2	2	2	2	2	3			2	2	8		1	10	1	2	9	0	72	1	0
1	6	100	222	G	B	60	1	2	1	2	2	5	70	178	22.0932	1	2			3	6	0	55	52	59	52	2	2	2	2	2	3			1	1	3		1	12	2	2	2	0	24	0	0
1	6	101	223	P	P	39	2	2	1	2	2	2	58	165	21.3039	1	2			3	0	0	55	52	61	52	2	2	2	2	1	2			2		8		2			2	5	0	8	0	0
1	6	102	224	M	T	45	1	2	1	2	3	2	70	174	23.1206	1	2			10	2	0	134	52	150	52	2	2	2	2	2	3			1	1	3	2	1	15	2	2	2	1	0	0	0
1	6	103	225	V	A	70	1	2	1	2	2	3	64	156	26.2985	2	2			10	2	0	46	52	50	52	2	2	2	2	1	2			1	1	2		1	8	1	2	2	1	0	0	0
1	6	104	226	R	G	60	2	2	1	2	3	1	63	182	19.0194	1	2			10	1	0	18	52	23	52	2	2	2	2	1	2			1	1	3	2	1	15	2	2	2	1	0	0	0
1	6	105	227	P	N	35	1	2	1	2	2		90	176	29.0548	2	2			1	4	1	38	52	31	52	2	2	2	2	2	3			1	1	3		1	5	0	2	2	0	32	0	0
1	6	106	228	E	B	75	2	2	1	2	1	2	62	159	24.5243	1	1	4	1				70	52	65	52	2	2	2	2	2	3			1		8		2			3	2	1	0	0	0
1	6	107	229	F	S	33		2	1	2	3	4	60	164	22.3081	1	2			2	4	2	63	40	72	40	2	2	2	2	2	3			1	1	2		2			3	2	1	0	0	0
1	6	108	230	P	S	75	2	2	1	2	1	1	66	158	26.4381	1	2			2	2	0	48	52	53	52	2	2	2	2	2	3			1		8		2			2	2	1	0	0	0
1	6	109	231	C	M	38	1	2	1	2	2	2	88	180	27.1605	1	1	2	1				20	52	22	52	2	2	2	2	2	3			2		8	2	2			2	4	0	40	0	0
1	6	110	232	A	M	67	2	19	1	2	1	2	52	158	20.83	1	1	4	1				27	52	41	52	2	2	1	1	1	2			1		8		2			3	2	1	0	0	0
1	6	111	233	G	B	71	2	2	1	2	1	3	47	158	18.8271	1	1	3	1				117	52	132	52	2	2	2	2	1	2			1		8		2			2	2	1	0	0	0
1	6	112	234	G	D	53	2	6	1	2	2	3	50	160	19.5312	1	2			1	0	1	76	52	81	52	2	2	1		1	2			1		8		2			3	15	0	108	1	0
1	6	113	235	P	D	46	2	2	1	2	3		68	180	20.9877	1	2			4	2	1	47	52	52	52	2	2	2	2	2	3			2		8		2			2	7	1	0	0	0
1	6	114	236	A	C	2	1	6	1	2	1	2	55	160	21.4844	1	2			10	2	0	40	52	45	52	2	2	2	2	1	2			1		8		2			3	15	0	72	1	0
1	6	115	237	E	C	62	1	4	1	2		4	72	164	26.7698	1	2			10	2	0	104	52	135	52	2	2	2	2	2	3			1	1	2		1	20	3	2	9	0	48	1	0
1	6	116	238	G	O	64	1	2	1	2	3	3	78	183	23.2912	1	2			10	2	0	107	52	120	52	2	2	2	2	2	3			1	1	2		2			3	2	0	36	0	0
1	6	117	239	P	T	55	1	2	1	2	3	2	102	182	30.7934	1	2			3	6	0	27	52	31	52	2	2	2	2	2	3			1	1	3		1	12	2	2	2	1	0	0	0
1	6	118	240	D	C	70	1	2	1	2	1	3	96	168	34.0136	1	2			2	3	1	24	40	26	40	2	2	2	2	1	2			2	2	8		2			3	4	0	148	1	0
1	6	119	241	E	G	47	1	16	1	2	2	3	85	180	26.2346	1	2			3	2	0	67	40	68	40	1	2	2	1	1	1	1	2	2	2	8		2			2	16	0	64	1	0
1	6	120	242	A	B	78	1	2	1	2	1	2				1	1	3	3				237	52	261	52	2	2	2	2	2	3			1		8		2			3	2	0	24	0	0
1	6	121	243	G	G	70	1	2	1	2	1	2	82	175	26.7755	1	1	2	2				98	52	105	52	2	2	1	2	1	2			1	1	2		2			2	2	1	0	0	0
1	6	122	244	M	M	55	2	9	1	2	2	2	53	168	18.7783	1	2			2	6	0	18	52	22	52	2	2	2	2	2	3			1	2	3		1	8	1	2	2	1	0	0	0
1	6	123	245	S	I	22	1	2	1	2	2	3	76	172	25.6896	1	1	4	2				115	52	137	52	2	2	2	2	2	3			2	2	8		2			2	4	0	72	1	2
1	6	124	246	C	C	75	2	2	1	2	1	2				1	1	2	1				56	52	63	52	2	2	2	2	2	3			1		8		2			2	2	1	0	0	0
1	6	125	247	A	B	26	1	2	1	2	2	4	77	186	22.2569	1	1	2	2				77	52	80	52	2	2	2	2	2	3			2		8		2			2	4	0	24	0	2
1	6	126	248	G	M	73	1	15	1	2	1	4	70	175	22.8571	1	1	4	1				39	52	47	52	2	2	1	1	1	2			1		8		2			3	9	0	48	1	0
1	6	127	249	B	B	72	2	2	1	2	1	3	65	170	22.4913	1	2			5	1	0	65	52	71	52	2	2	2	2	2	3			1		8		2			2	2	1	0	0	0
1	6	128	250	G	A	52	2	12	1	2	2	3	64	180	19.7531	1	1	2	2				79	52	83	52	2	2	2	2	2	3			2	2	8		2			2	4	1	0	0	0
1	6	129	251	G	F	48	1	19	1	2	1	4	76	175	24.8163	1	1	4	3				57	52	52	52	2	2	2	2	1	2			2	2	8		2			2	4	0	152	1	2
1	6	130	252	E	R	60	1	6	1	2	1	4	74	172	25.0135	1	1	5	3				45	52	38	52	2	2	2	2	2	3			2	2	8		2			3	4	0	144	1	0
1	6	131	253	G	Z	69	1	2	1	2	2	2				1	1	2	2				77	52	79	52	2	2	2	2	2	3			1	1	2		2			2	2	1	0	0	0
1	6	132	254	A	C	67	2	6	1	2	1	2	74	160	28.9062	1	2			4	2	0	52	52	57	52	2	2	2	2	2	3			1	1	3		2			2	2	1	0	0	0
1	6	133	255	G	G	62	1	2	1	2	1	4	66	165	24.2424	1	2			3	2	1	38	52	40	52	2	2	2	2	2	3			1	1	8		2			3	15	0	72	1	0
1	6	134	256	F	Z	50	2	2	1	2	3	3	46	162	17.5278	1	2			4	2	0	17	52	21	52	2	2	2	2	2	3			1	1	2		2			1	2	1	0	0	0
1	6	135	257	E	M	71	2	2	1	2	1	2	78	162	29.7211	1	1	5	1				44	52	48	52	2	2	2	2	2	3			1	1	2		2			3	2	1	0	0	0
1	6	136	258	I	O	76	1	2	1	2	1	3	72	174	23.7812	1	1	4	1				69	52	70	52	2	2	2	2	2	3			2	2	8		1			3	9	0	120	1	0
1	6	137	259	C	R	75	2	2	1	2	1	2	49	156	20.1348	1	1	5	3				68	52	75	52	2	2	2	2	2	3			1		8		2			2	2	1	0	0	0
1	6	138	260	P	R	70	1	2	1	2	1	4	74	178	23.3556	1	2			2	2	0	79	52	84	52	2	2	2	2	2	3			1	1	3		2			2	9	0	48	1	0
1	6	139	261	F	P	70	1	2	1	2	3	3	67	173	22.3863	1	2			10	4	0	149	52	168	52	2	2	2	2	2	3			1		2		1	14	3	2	2	1	0	0	0
1	6	140	262	G	M	59	1	19	1	2	1	5	80	168	28.3447	1	1	5	3				101	52	90	52	1	2	2	1	1	2	2	2	2	2	8		2			3	16	0	156	1	0
1	6	141	263	A	M	72	1	6	1	2	1	4	68	176	21.9525	1	1	5	3				54	52	51	52	2	2	2	2	1	2			2	2	8		2			3	4	0	144	1	0
1	6	142	264	V	A	59	1	6	1	2	1	5	102	175	33.3061	1	2			10	2	0	89	52	97	52	2	2	2	2	1	2			2	2	8		2			3	9	0	48	1	0
1	6	143	265	G	G	65	1	2	1	2	1	3	65	170	22.4913	1	2			1	4	4	50	52	53	52	2	2	2	2	2	3			1		8		2			3	15	0	48	1	0
1	6	144	266	V	P	71	2	2	1	2	1	3	62	166	22.4996	1	2			10	2	0	80	52	87	52	2	2	2	2	2	3			1	1	3		2			3	2	1	0	0	0
1	6	145	267	D	M	73	1	4	1	2	2	2	65	170	22.4913	1	1	4	2				115	52	125	52	2	2	2	2	2	3			1	1	2		2			2	2	0	24	0	0
1	6	146	268	N	L	55	2	2	1	2	2	3				1	2			5	1	0	60	52	66	52	2	2	2	2	1	2			1	1	2		2			2	2	1	0	0	0
1	6	147	269	M	C	48	1	18	1	2	3	4	74	176	23.8895	1	1	2	2				57	52	62	52	2	2	2	2	1	2			2	2	8		2			2	9	0	24	0	0
1	6	148	270	I	G	70	2	2	1	2	1	3	70	174	23.1206	1	2			10	2	0	39	52	42	52	2	2	1	2	1	2			1	1	2		2			3	2	1	0	0	0
1	6	149	271	G	M	52	1	2	1	2	2	4	64	165	23.5078	1	1	2	2				116	52	134	52	2	2	2	2	2	3			1	1	2		1	10	2	2	2	0	24	0	0
1	6	150	272	M	S	59	2	2	1	2	2	4				1	2			4	3	0	46	52	49	52	2	2	2	2	2	3			1	1	2		2			2	2	1	0	0	0
1	6	151	273	B	R	52	1	2	1	2	2	3	64	168	22.6757	1	1	4	3				78	52	70	52	2	2	2	2	2	3			2	2	8		2			2	4	0	164	1	0
1	6	152	274	G	G	60	2	4	1	2	3	3	54	162	20.5761	1	1	2	2				76	52	82	52	2	2	2	2	1	2			1	1	3		2			2	2	1	0	0	0
1	6	153	275	G	A	70	1	19	1	2	1	4	66	170	22.8374	1	1	4	3				55	52	57	52	2	2	2	2	2	3			1		8		2			3	15	0	88	1	0
1	6	154	276	C	C	71	2	18	1	2	1	3	60	158	24.0346	1	2			6	10	0	65	52	68	52	2	2	2	2	1	2			1	1	2		2			2	2	1	0	0	0
1	6	155	277	R	P	73	1	6	1	2	1	2	72	178	22.7244	1	1	4	1				41	52	38	52	2	2	2	2	1	2			2	2	8		2			3	4	0	132	1	0
1	6	156	278	A	C	35	1	19	1	2	1	4	65	164	24.1672	1	1	4	3				65	52	64	52	2	2	2	2	2	3			1		8		2			3	15	0	88	1	0
1	6	157	279	G	P	59	2	2	1	2	1	2	66	160	25.7812	1	1	2	1				74	52	67	52	2	2	2	2	2	3			1		8		2			3	15	0	104	1	0
1	6	158	280	G	T	53	1	2	1	2	3	4	75	180	23.1481	1	1	2	1				121	52	137	52	2	2	2	2	2	3			1	1	2		1	11	2	2	2	0	32	0	0
1	6	159	281	S	B	64	1	2	1		2	3	58	160	22.6562	1	2			5	1	22	215	52	241	52	2	2	2	2	1	2			1	1	8	2	2			2	9	0	104	1	0
1	6	160	282	L	D	70	1	2	1	2	1	4	71	172	23.9995	1	1	4	1				51	52	56	52	2	2	2	2	2	3			1		8		2			0	2	0	24	0	0
1	6	161	283	S	M	22	2	2	1	2	2	3	48	162	18.2899	1	2			1	1	0	58	52	61	52	2	2	2	2	2	3			2		8	2	2			2	5	1	0	0	0
1	6	162	284	L	S	70	2	2	1	2	3	1	60	165	22.0386	1	1	5	2				52	52	55	52	2	2	2	2	2	3			1	1	8		2			2	2	1	0	0	0
1	6	163	285	A	M	43	1	2	1	2	2	2	73	175	23.8367	1	1	4	3				74	52	62	52	2	2	2	2	2	3			2	2	8	2	2			2	9	0	176	1	0
1	6	164	286	I	B	70	2	2	1	2	1	2	56	161	21.6041	1	1	3	1				50	52	54	52	2	2	2	2	2	3			1	1	2		2			2	2	1	0	0	0
1	6	165	287	L	M	70	1	6	1	2	1	3	68	176	21.9525	1	1	3	1				28	52	28	52	2	2	2	2	2	3			1	1	3		2			1	9	0	48	1	0
1	6	166	288	U	P	70	1	15	1	2	3	4	78	173	26.0617	1	1	4	2				31	52	39	52	2	2	2	2	1	2			1	1	2		2			3	2	1	0	0	0
1	6	167	289	G	A	64	2	2	1	2	1	2	70	162	26.6728	1	1	2	1				20	52	22	52	2	2	2	2	2	3			1	1	2		2			2	2	1	0	0	0
1	6	168	290	V	S	44	1	15	1	2	3	2	115	180	35.4938	1	1	2	2				81	52	86	52	2	2	2	2	2	3			2		8		1			2	9	0	88	1	0
1	6	169	291	G	E	62	1	2	1	2	2	2	64	162	24.3865	1	1	5	3				61	52	64	52	2	2	2	2	2	3			1	1	8		1	4	0	2	2	0	24	0	0
1	6	170	292	B	B	70	2	2	1	2	1	2	64	152	27.7008	1	1	2	1				84	52	89	52	2	2	2	2	2	3			1	1	2		1	6	1	2	2	1	0	0	0
1	6	171	293	A	L	74	2	3	1	2	1	2	53	160	20.7031	1	1	4	1				137	52	152	52	2	2	2	2	1	2			1	1	8		2			2	2	1	0	0	0
1	6	172	294	B	G	68	2	2	1	2	2	1	66	174	21.7994	1	1	3	2				58	52	63	52	2	2	2	2	2	3			1	1	2		2			2	2	1	0	0	0
1	6	173	295	O	S	68	1	2	1	2	1	2	68	178	21.4619	1	1	4	1				60	52	49	52	2	2	2	2	2	3			2	2	8		2			3	4	0	120	1	0
1	6	174	296	G	F	77	2	6	1	2	1	2	54	151	23.6832	1	1	4	1				38	52	46	52	2	2	2	2	1	2			1	1	8		2			3	2	0	24	0	0
1	6	175	297	F	G	60	1	3	1	2	1	4	73	178	23.04	1	1	2	1				104	52	115	52	2	2	2	2	2	3			1	1	2		1	12	2	2	2	0	24	0	0
1	6	176	298	A	P	66	2	13	1	2	1	3	54	158	21.6311	1	1	2	1				38	52	45	52	2	2	2	2	2	3			1	1	3		1	6	1	2	2	0	24	0	0
1	6	177	299	A	G	59	2	2	1	2	2	4	66	162	25.1486	1	1	2	1				70	52	69	52	2	2	2	2	2	3			2		8		2			0	4	1	0	0	0
1	6	178	300	S	B	68	1	2	1	2	1	1	70	174	23.1206	1	1	4	3				60	52	53	52	2	2	2	2	1	2			1	1	8		2			2	15	0	120	1	0
1	6	179	301	F	D	54	1	17	1	2	2	4	70	175	22.8571	1	1	4	2				47	52	53	52	1	2	2	1	1	2	1	2	2	2	8		2			2	1	0	24	0	0
1	6	180	302	F	D	66	2	2	1	2	3	3	52	158	20.83	1	1	4	1				117	52	122	52	2	2	2	2	1	2			1	1	3		1	10	2	2	2	1	0	0	0
1	6	181	303	G	P	59	1	2	1	2	1	3	67	162	25.5296	1	1	4	3				138	52	165	52	2	2	2	2	2	3			1	1	2		2			3	15	0	64	1	0
1	6	182	304	E	G	75	1	2	1	2	1	2	74	176	23.8895	1	1	5	3				68	52	60	52	2	2	2	2	1	2			2	2	8		2			3	9	0	84	1	0
1	6	183	305	S	D	81	2	2	1	2	1	2	60	176	19.3698	1	1	2	1				58	52	61	52	2	2	2	2	2	3			1	1	8		2			2	2	1	0	0	0
1	6	184	306	G	M	40	1	4	1	2	2	3	82	172	27.7177	1	1	2	1				93	52	106	52	2	2	2	2	1	2			1	1	6		1	6	1	2	15	0	48	1	0
1	6	185	307	M	M	66	1	2	1	2	2	2	65	163	24.4646	1	1	2	2				85	52	94	52	2	2	2	2	2	3			1	1	8		2			2	2	0	24	0	0
1	6	186	308	C	B	74	2	6	1	2	1	3	64	168	22.6757	1	1	2	1				68	52	73	52	2	2	2	2	2	3			1	1	8		2			2	2	1	0	0	0
1	6	187	309	R	M	50	1	2	1	2	2	3	72	176	23.2438	1	1	4	3				85	52	91	52	2	2	2	2	1	2			1	1	2		1	15	3	2	2	0	24	0	0
1	6	188	310	Q	P	57	2	9	1	2	1	5	55	162	20.9572	1	1	2	1				109	52	111	52	2	2	2	2	2	3			2	2	8		2			2	5	1	0	0	0
1	6	189	311	A	Z	79	1	16	1	2	3	2	70	175	22.8571	1	1	5	2				72	52	76	52	2	2	2	2	2	3			1	1	8		2			2	2	0	24	0	0
1	6	190	312	M	S	62	2	2	1	2	1	2	52	164	19.3337	1	1	2	1				54	52	59	52	2	2	2	2	2	3			1	1	8		2			2	2	0	24	0	0
1	6	191	313	A	P	71	1	18	1	2	1	3	77	178	24.3025	1	1	4	2				37	52	40	52	2	2	2	2	2	3			1		8		2			3	2	0	24	0	0
1	6	192	314	E	B	54	2		3		2	2	52	160	20.3125	1	1	5	1				65	52	64	52	2	2	2	2	1	3			2		8		1			0	4	1	0	0	0
1	6	193	315	A	S	75	2	2	1	2	3	1	56	162	21.3382	1	1	2	2				65	52	72	52	2	2	2	2	2	3			1	1	3		2			2	2	1	0	0	0
1	6	194	316	L	F	36	2	2	1	2	3	4	55	176	17.7557	1	1	2	1				16	52	18	52	2	2	2	2	2	3			2	2	8	2	2			0	4	1	0	0	0
1	6	195	317	L	N	70	2	2	1	2	1	2	59	162	22.4813	1	1	4	1				38	52	41	52	2	2	2	2	1	2			1		8		2			4	2	0	24	0	0
1	6	196	318	G	A	77	2	18	1	2	1	1	51	155	21.2279	1	1	3	1				59	52	64	52	2	2	2	2	1	2			1	1	8		2			2	2	0	24	0	0
1	6	197	319	F	V	66	1	2	1	2	2	3	70	164	26.0262	1	1	2	2				57	52	59	52	2	2	2	2	2	3			1		8		2			2	2	0	24	0	0
1	6	198	320	E	A	71	1	2	1	2	1	3	71	178	22.4088	1	1	4	1				74	52	86	52	2	2	2	2	2	3			2	2	8		2			2	9	0	120	1	0
1	6	199	321	W	M	73	1	2	1	2	1	3	79	184	23.3341	1	1	4	2				63	52	76	52	2	2	2	2	2	3			1	1	2		2			2	15	0	48	1	0
1	6	200	322	F	M	39	1	2	1	2	2	4	77	164	28.6288	1	1	4	1				54	52	50	52	2	2	2	2	2	3			1	1	8		2			4	2	0	24	0	0
1	6	201	323	A	C	66	1	2	1	2	1	3	75	178	23.6713	1	1	2	1				94	52	108	52	2	2	2	2	2	3			1	1	3		2			2	2	0	24	0	0
1	6	202	324	E	B	47	2	2	1	2	3	3	63	166	22.8625	1	1	4	2				70	52	78	52	2	2	2	2	1	2			2	2	8		2			2	7	1	0	0	0
1	6	203	325	V	C	76	2	2	1	2	1	2	50	158	20.0288	1	1	2	1				58	52	66	52	2	2	2	2	2	3			1		8		2			2	2	0	24	0	0
1	6	204	326	G	M	60	2	6	1	4	2		48	156	19.7239	1	1	2	2				98	52	85	52	2	2	2	2	1	2			1	1	2		1	10	2	2	2	1	0	0	0
1	6	205	327	P	D	70	1	2	1	2	1	3	64	165	23.5078	1	1	4	1				56	52	61	52	2	2	2	2	2	3			2		8		2			2	9	0	96	1	0
1	6	206	328	V	R	72	2	2	1	2	1	1	68	158	27.2392	1	1	2	1				52	52	55	52	2	2	2	2	2	3			1	1	2		2			2	2	0	24	0	0
1	6	207	329	C	F	67	1	2	1	2	2	3	80	185	23.3747	1	1	4	1				66	52	69	52	2	2	2	2	2	3			1	1	3		2			2	15	0	120	1	0
1	6	208	330	J	T	70	2	2	1	4	1	3	64	164	23.7954	1	1	4	2				136	52	154	52	2	2	2	2	2	3			1		8		2			2	2	1	0	0	0
1	6	209	331	G	T	60	1	3	1	2	3	3	78	180	24.0741	1	1	2	2				50	52	49	52	2	2	2	2	2	3			1	1	2		2			2	2	1	0	0	0
1	6	210	332	A	P	66	2	2	1	2	1	2	67	160	26.1719	1	1	3	2				38	52	50	52	2	2	2	2	2	3			1	1	2		1			2	2	1	0	0	0
1	6	211	333	P	C	64	1	2	1	2	1	4	77	180	23.7654	1	1	5	1				65	52	94	52	2	2	2	2	1	2			2		8		2			0	4	0	72	1	0
1	6	212	334	T	B	43	2	4	1	2	2	1	54	162	20.5761	1	1	4	1				85	52	132	52	2	2	2	2	2	3			1	1	2		1	4	0	2	2	1	0	0	0
1	6	213	335	V	C	78	2	2	1	2	2		60	170	20.7612	1	1	4	2				78	52	146	52	2	2	2	2	1	2			1	1	8		2			3	2	1	0	0	0
1	6	214	336	P	T	59	2	8	1	2	2	3	53	160	20.7031	1	1	4	1				27	52	41	52	2	2	2	2	2	3			1	1	8		2			3	15	0	72	1	0
1	6	215	337	N	V	34	2	4	1	2	3	3	55	138	28.8805	1	1	2	2				56	52	86	52	2	2	2	2	2	3			1	2	8		2			1	2	0	8	0	0
1	6	216	338	F	A	74	1	2	1	2	1		73	172	24.6755	1	1	4	1				65	52	65	52	2	2	2	2	2	3			2		8		2			3	4	0	120	1	0
1	6	217	339	S	S	52	1	2	1	2	2	4				1	1	4	1				78	52	121	52	2	2	2	2	1	2			2		8		1	14	3	2	9	0	64	1	0
1	6	218	340	P	T	73	2	3	1	2	2	2	48	150	21.3333	1	1	4	2				50	52	79	52	2	2	2	2	2	3			1		8		2			2	2	1	0	0	0
1	6	219	341	M	S	30	1	2	1	2	2	3	80	178	25.2493	1	2		2				245	52	326	52	2	2	2	2	2	2			1	1	2		1	6	1	2	2	0	16	0	0
1	6	220	342	G	V	61	1	2	1	2	1	5	69	175	22.5306	1	1	3	1				55	52	81	52	2	2	2	2	2	3			1	1	8		2			2	2	0	24	0	0
1	6	221	343	M	C	30	1	2	1	2	2	2	78	162	29.7211	1		4	3				112	52	183	52	2	2	2	2	1	2			1	1	2		1	10	2	2	2	0	32	0	0
1	6	222	344	A	R	70	1	2	1	2	1		64	170	22.1453	1	1	4	1				68	52	58	52	2	2	2	2	2	3			2		8		2			3	4	0	216	1	0
1	6	223	345	B	M	44	1	17	1	2	3	5	69	166	25.0399	1	1	5	2				197	52	201	52	2	2	2	2	1	2			2		8		1	4	1	2	4	0	24	0	2
1	6	224	346	M	P	51	2	16	1	2	1	1	53	158	21.2306	1	1	4	1				79	52	70	52	2	2	2	2	1	2			2		8		2			3	4	0	144	1	0
1	6	225	347	P	B	26	2	2	1	2	2	4				1	1	2	2				21	52	23	52	2	2	2	2	2	3			1	1	8	2	2			1	2	1	0	0	0
1	6	226	348	N	B	74	2	6	1	2	1	2	54	160	21.0938	1	1	2	1				78	52	106	52	2	2	2	2	2	3			1	1	8		2			2	2	1	0	0	0
1	6	227	349	A	D	58	2	2	1	2	1	3	55	158	22.0317	1	1	4	1				98	52	166	52	2	2	2	2	2	3			1	1	8		2			2	2	1	0	0	0
1	6	228	350	G	P	72	1	3	1	2	2	4	62	160	24.2188	1	1	4	2				51	52	61	52	2	2	2	2	2	3			1	1	8		2			3	2	0	24	0	0
1	6	229	351	R	D	61	1	18	1	2	1	3	66	158	26.4381	1	1	3	2				48	52	59	52	2	2	2	2	1	2			1	1	3		2			2	2	0	24	0	0
1	6	230	352	G	D	40	1	13	1	2	2	3	65	165	23.8751	1	1	4	2				73	52	108	52	1	2	2	1	1	2	1	2	2		8		1	12	2	2	1	0	40	0	0
1	6	231	353	R	S	41	2	18	1	2	2	4	55	162	20.9572	1	1	2	1				56	52	59	52	2	2	2	2	2	3			2		8		2			1	4	0	12	0	0
1	6	232	354	M	A	58	2	2	1	2	2	3	56	166	20.3223	1	1	2	1				84	52	131	52	2	2	2	2	2	3			1	1	1		1	10	2	2	2	1	0	0	0
1	6	233	355	A	B	56	1	2	1	2	3	6	90	182	27.1706	1	1	4	3				50	52	45	52	2	2	2	2	2	3			2		8		1			3	4	1	0	0	0
1	6	234	356	C	R	76	1	2	1	2	1	2	49	160	19.1406	1	1	4	3				551	52	670	52	2	2	2	2	2	3			1		8		2			2	2	0	24	0	0
1	6	235	357	E	S	78	2	2	1	2	1	2	56	163	21.0772	1	1	4	1				42	52	69	52	2	2	2	2	2	3			1		8		2			2	2	1	0	0	0
1	6	236	358	I	D	76	2	2	1	2	1	1	59	174	19.4874	1	1	2	1				121	52	205	52	2	2	2	2	1	2			1	1	8		2			2	2	1	0	0	0
1	6	237	359	F	M	66	1	4	1	2	2	3	77	174	25.4327	1		4	1				63	52	71	52	2	2	2	2	2	3			1		8		2			4	2	0	24	0	0
1	6	238	360	M	B	55	1	2	1	2	3	4	84	188	23.7664	1	1	2	2				78	52	99	52	2	2	2	2	2	3			1	1	8		2			2	15	0	48	1	0
1	6	239	361	M	R	64	2	2	1	2	2	1	53	162	20.1951	1	1	4	1				136	52	197	52	2	2	2	2	2	3			1		8		2			2	2	0	24	0	0
1	6	240	362	P	F	71	1	15	1	2	1	4	68	163	25.5937	1	1	4	1				55	52	54	52	2	2	2	2	1	2			2		8		2			3	9	0	192	1	0
1	6	241	363	C	S	64	2	2	1	2	2	2	58	160	22.6562	1	1	4	1				58	52	61	52	2	2	2	2	2	3			2		8		2			0	4	1	0	0	0
1	6	242	364	M	R	61	2	2	1	2	2	1	55	166	19.9594	1	1	2	2				68	52	89	52	2	2	2	2	2	3			1	1	3		2			2	2	1	0	0	0
1	6	243	365	L	S	52	2	6	1	2	2	5	52	162	19.8141	1	1	3	2				39	52	48	52	2	2	2	2	2	3			1	1	8		2			1	2	1	0	0	0
1	6	244	366	R	B	61	1	2	1	2	1	5				1	1	3	1				59	52	76	52	2	2	2	2	2	3			1	1	2		1	14	3	2	15	0	72	1	0
1	6	246	367	R	G	52	1	6	1	2	2	4	69	168	24.4473	1	1	5	3				52	52	64	52	2	2	2	2	1	2			2		8		2			2	4	0	84	1	0
1	6	247	368	R	R	59	2	2	1	2	2		56	165	20.5693	1	1	4	3				76	52	93	52	2	2	2	2	2	3			1	1	8		2			2	2	1	0	0	0
1	6	248	369	G	G	73	1	2	1	2	1	3	59	176	19.047	1	1	4	1				78	52	131	52	2	2	2	2	2	3			2		8		2			2	9	0	96	1	0
1	6	249	370	S	R	62	1	2	1	2	1	3	67	174	22.1297	1	1	4	1				78	52	69	52	2	2	2	2	1	2			2		8		1	12	3	2	9	0	120	1	0
1	6	250	371	G	M	36	2	23	2	2	2	3	60	182	18.1138	1	1	2	1				60	52	95	52	2	2	2	2	1	2			1	1	2		1	4	0	2	2	0	24	0	0
1	6	251	372	S	M	18	1	23	2	2	2	3				1	1	3	1				193	52	264	52	2	2	2	2	2	3			1	1	2		2			2	2	1	0	0	0
1	6	252	373	M	C	53	2	2	1	2	3	4	53	164	19.7055	1	1	2	1				62	52	84	52	2	2	2	2	1	2			1	1	8		2			2	2	1	0	0	0
1	6	253	374	L	M	60	1	6	1	2	1	4	69	173	23.0546	1	1	3	1				56	52	56	52	2	2	2	2	1	2			1	1	8		2			2	2	0	24	0	0
1	6	254	375	N	M	71	1	4	1	2	2	3	105	180	32.4074	1	1	4	2				63	52	56	52	2	2	2	2	2	3			2		8		2			2	4	0	144	1	0
1	6	255	376	M	M	27	1	2	1	2	2	4	102	178	32.1929	1	1	4	1				50	52	57	52	2	2	2	2	2	3			1		8		2			2	2	0	32	0	0
1	6	256	377	I	D	80	2	2	1	2	1	1	40	160	15.625	1	1	4	1				31	52	47	52	2	2	2	2	1	2			1		8		2			4	2	0	24	0	0
1	6	257	378	A	G	70	2	2	1	2	2	2	51	164	18.9619	1	1	5	2				65	52	121	52	2	2	2	2	2	3			1	1	3		2			2	2	0	24	0	0
1	6	258	379	F	R	35	1	15	1	2	2	4	73	175	23.8367	1	1	2	2				74	52	99	52	2	2	2	2	2	3			2		8		2			2	4	1	0	0	0
1	6	259	380	S	M	60	1	2	1	2	1	1	63	175	20.5714	1	1	4	1				81	52	137	52	2	2	2	2	1	2			2		8		2			2	9	0	72	1	0
1	6	261	381	R	R	80	2	2	1	2	1	2	56	158	22.4323	1	1	5	1				53	52	94	52	2	2	2	2	2	3			1		8		2			2	2	1	0	0	0
1	6	262	382	A	M	87	2	2	1	2	1	2	41	158	16.4237	1	1	2	1				23	52	26	52	2	2	2	2	2	3			1	1	2		2			1	2	1	0	0	0
1	6	263	383	A	P	75	2	2	1	2	1	3	56	174	18.4965	1	1	5	3				111	52	234	52	2	2	2	2	2	3			1		8		2			2	2	0	24	0	0
1	6	265	384	M	G	63	1	16	1		1	5	74	172	25.0135	1	1	5	1				98	52	85	52	2	2	2	2	1	2			2		8		2			3	4	0	112	1	0
1	6	266	385	G	G	68	2	2	1	2	2	3	62	165	22.7732	1	1	2	1				61	52	72	52	2	2	2	2	2	3			1	1	2		2			2	2	1	0	0	0
1	6	267	386	F	S	57	1	8	1	2	2	3	64	160	25	1	1	5	3				75	52	59	52	2	2	2	2	2	3			2		8		2			2	4	0	120	1	0
1	6	268	387	A	C	79	2	4	1	2	1	3	58	174	19.1571	1	1	2	1				69	52	84	52	2	2	2	2	2	3			1	1	2		2			2	2	1	0	0	0
1	6	269	388	A	S	60	2	19	1	2	1	3	55	160	21.4844	1	1	3	1				39	52	61	52	2	2	2	2	2	3			1	1	3		2			2	2	1	0	0	0
1	6	270	389	F	I	52	2	2	1	2	3	5	52	162	19.8141	1	1	2	1				98	52	141	52	2	2	2	2	2	3			1	1	2		1	4	1	2	2	1	0	0	0
1	6	271	390	C	C	56	2	7	1	2	2	5	51	160	19.9219	1	1	2	2				45	52	69	52	2	2	2	2	1	2			1	1	2		2			2	2	0	24	0	0
1	6	272	391	P	P	64	1	2	1	2	1		77	178	24.3025	1	1	5	3				38	52	37	52	2	2	2	2	2	3			1	1	8		1			3	15	0	48	1	0
1	6	273	392	T	T	66	2	6	1	2	1	3	52	156	21.3675	1	1	4	1				68	52	93	52	2	2	2	2	2	3			1		8		1			2	2	0	24	0	0
1	6	274	393	M	P	64	2	19	1	2	1	5	51	157	20.6905	1	1	4	1				39	52	54	52	2	2	2	2	1	2			1		8		2			2	2	1	0	0	0
1	6	275	394	G	F	45	2	15	1	2	2	4	59	172	19.9432	1	1	4	2				84	52	131	52	2	2	2	2	1	2			1	1	2		1	3	0	2	2	0	24	0	0
1	6	276	395	G	C	57	2	2	1	2	1	4	52	165	19.1001	1	1	5	3				67	52	63	52	2	2	2	2	1	2			2		8		2			0	4	1	0	0	0
1	6	277	396	P	D	80	1	2	1	2	1	2	76	178	23.9869	1	1	2	1				110	52	229	52	2	2	2	2	2	3			1		8		2			2	15	0	48	1	0
1	6	278	397	G	P	54	1	2	1	2	2	3	75	168	26.5731	1	1	4	1				77	52	132	52	1	2	2	1	1	2	1	2	2		8		1	14	3	2	16	0	48	1	0
1	6	279	398	G	V	78	2	19	1	2	1	2	51	154	21.5045	1	1	2	1				44	52	54	52	2	2	2	2	1	2			1		8		2			1	2	1	0	0	0
1	6	280	399	U	P	53	1	18	1	2	1	5	88	178	27.7743	1	1	4	1				71	52	56	52	2	2	2	2	1	2			2		8		2			2	9	0	192	1	0
1	6	281	400	C	S	64	1	18	1	2	1	3	74	160	28.9062	1	1	4	1				38	52	29	52	2	2	2	2	1	2			2		8		1			3	9	0	96	1	0
1	6	282	401	R	F	69	2	2	1	2	1	1	61	162	23.2434	1	1	5	2				91	52	165	52	2	2	2	2	2	3			1	1	3		2			2	2	1	0	0	0
1	6	283	402	A	M	81	2	2	1	2	1	2	63	160	24.6094	1	1	2	1				58	52	76	52	2	2	2	2	2	3			1	1	8		2			2	2	1	0	0	0
1	6	284	403	P	B	73		2	1	2	1	3	67	174	22.1297	1	1	2	1				73	52	89	52	2	2	2	2	2	3			1		8		2			2	9	0	48	1	0
1	6	285	404	R	A	48	2	18	1	2	1	2	50	162	19.052	1	1	4	1				51	52	77	52	2	2	2	2	2	3			1	1	3		1	10	2	2	2	1	0	0	0
1	6	286	405	M	S	45	1	2	1	2	2	2	84	185	24.5435	1	1	4	1				37	52	65	52	2	2	2	2	2	3			1	1	2		1			3	15	0	64	1	0
1	6	287	406	G	M	69	1	2	1	2	2	4	76	186	21.9679	1	1	4	1				61	52	90	52	2	2	2	2	1	2			1	1	2		2			2	2	1	0	0	0
1	6	288	407	M	R	69	2	4	1	2	1	3	46	156	18.902	1	1	2	2				77	52	143	52	2	2	2	2	2	3			1	1	2		2			2	2	0	24	0	0
1	6	562	408	M	C	65	2	18	1	2	1	6	48	155	19.9792	1	1	4	1				41	52	43	52	2	2	2	2	1	2			1	1	3		2			3	2	0	24	0	0
1	6	564	409	E	C	70	1	4	1	2	1	3	92	180	28.3951	1	1	5	3				106	52	115	52	2	2	2	2	1	2			2		8		1			0	4	0	120	1	0
1	7	1	410	A	Z	55	1	2	1	2	1	3	70	165	25.7117	2	2			20	2	1	45	40	40	40	1	2	2	1	1	2			2			2	1			4	1	0	24	0	0
1	7	2	411	L	B	62	1	2	1	2	3	3	70	170	24.2215	1	2			10	7	2	85	40	64	40	2	3	3	3	3	3			1	1	2	2	1			4	2	0	12	0	0
1	7	3	412	A	G	56	1	15	1	2	1	3	58	165	21.3039	1	2			10	2	1	117	40	149	40	2	3	1	3	1	3			1	1	2	2	1			2	15	0	60	1	0
1	7	4	413	P	B	32	1	2	1	2	2	4	65	175	21.2245	1	2			10	3	1	108	40	157	40	2	3	1	3	1	3			1	1	1	2	1			2	2	0	24	0	0
1	7	5	414	D	M	69	2	2	1	2	1	1	65	160	25.3906	1	2			4	2		124	40	148	40		3	3	3	3	3			1	1	8		2			2	2	0	12	0	0
1	7	6	415	L	C	26	1	17	1	2	2	2	69	180	21.2963	1	2			10	3		38	40	51	40	2	3	1	3	1	3			1	1	6	2	1	3	2	2	15	0	48	1	0
1	7	7	416	C	F	70	1	17	1	2	1	2	108	172	36.5062	1	1	2	1				33	50	63	50	2	3	1	3	1	3			2				2			2	4	0	96	1	0
1	7	8	417	G	M	70	1	2	1	2	1	3	67	165	24.6097	1	2			1	2	1	21	40	57	40	2	2	2	2	2	2			2		8	2	2			2	4	0	72	1	0
1	7	9	418	V	M	38	1	2	1	2	2		65	167	23.3067	2	2			10	8	2	153	40	176	40	2	3	1	3	1	3			1	1	8	1	2			2	2	0	12	0	0
1	7	10	419	V	A	33	2	2	1	2	2	2	55	160	21.4844	1	2			2	2	1	10	40	20	40	2	3	2	3	2	3			1	2	8	2	2			2	2	1	0	0	0
1	7	11	420	L	B	47	2	2	1	2	2		72	170	24.9135	1	2			18	2	0					1	2	2	2	1	2	2	2	2		8	2	2			1	1	0	12	0	0
1	7	12	421	A	B	57	2	2	1	2	1	3	55	158	22.0317	1	2			3	2	0	45	40	67	40	2	2	2	2	2	2			1	1	7		2			2	2	0	12	0	0
1	7	13	422	F	B	63	1	15	1	2	1	3	97	170	33.564	1	2			10	3	1	44	40	31	40	2	2	2	2	2	2			2		8	2	2			3	4	0	120	1	0
1	7	14	423	R	B	26	2	2	1	2	3	3	70	170	24.2215	1	1	2	1				120		143	40	2	2	2	2	2	2		2	2			2	2			0	4	1	0	0	0
1	7	15	424	F	C	37	1	2	1	2	2	3	70	170	24.2215	1	2			1	2	0	42	40	53	40	2	3	1	3	1	2			2				2			2	8	0	24	0	1
1	7	16	425	R	C	29	1	2	1	2	2	3	75	172	25.3515	1	2			3	3	0					2	3	1	3	1	3			1	1	8	2	1	2	1	2	2	1	0	0	0
1	7	17	426	L	C	27	1	2	1	2	3	3	59	173	19.7133	1	2			7	6	0	42	40	67	40	2	3	1	3	2	3			1	2	1		1	9	3	2	2	1	0	0	0
1	7	18	427	R	C	52	2	18	1	2	1	3	64	160	25	1	2			6	5	1	126		133		2	3	1	3	1	2			1	1		1	2			0	2	0	24	0	0
1	7	19	428	M	M	41	1	13	1	2	3	2	72	180	22.2222	2	2			7	2	0	33	40	85	40	2	3	1	3	1	2			1	1	8	2	1	11	3	2	15	0	72	1	0
1	7	20	429	M	P	72	2	2	1	2	2		100	170	34.6021	2	2			10	7	2	44	20	72	40	2	3	1	3	1	2			1	1	8	2	2			3	2	1	0	0	0
1	7	21	430	D	G	25	1	2	1	2	2	4	73	180	22.5309	1	2			3	2	0	74	40	147	40	2	2	1	1	1	2			1	1	8	2	2			2	2	1	0	0	0
1	7	22	431	A	S	55	2	2	1	2	2		54	160	21.0938	1	2			5	2	0	71	40	117	40	2	3	2	3	2	3			2				2			2	8	1	0	0	0
1	7	23	432	G	D	46	2	14	1	2	2	4	64	162	24.3865		2			3	4	0	16	40	16	40	2	2	2	2	2	2			1	2	3	2	2			2	2	1	0	0	0
1	7	24	433	M	D	24	1	2	1	2	2	4	69	172	23.3234	1	2			1	2	0	29	40	159	40	2	2	2	2	2	2			1	1	8	2	2			2	2	0	24	0	0
1	7	25	434	F	D	57	1	19	1	2	2	4	70	168	24.8016	1	2			5	6	0	22	40	12	40	2	2	2	2	2	2			1	2	8	2	1	5	4	2	2	0	24	0	0
1	7	26	435	P	D	38	2	2	1	2	3	3	51	155	21.2279	1	2			1	2	1	48	40	71	40	2	3	2	3	2	3			1	1	8	2	2			3	2	1	0	0	0
1	7	27	436	N	G	29	2	22	2	2	2	3	47	155	19.563	1	2			10	2	0	21	40	18	40	1	2	2	1	1	2	2	2	2			2	2			1	1	1	0	0	0
1	7	28	437	G	G	38	1	2	1	2	2		80	180	24.6914	1	2			1	5	1	16		11		2	3	1	3	1	2			1	2			1	5	1	2	2	1	0	0	0
1	7	29	438	S	G	25	1	3	1	2	2	3	70	172	23.6614	1	2			3	12	0	41	40	108	40	2	3	1	3	1	2			1	1	2	2	1	5	1	2	2	1	0	0	0
1	7	30	439	S	G	22	1	2	1	2	2	3	65	170	22.4913	1	2			5	3	0	17	40	19	40	1	2	2	1	1	2	2		1	2	8	2	2			1	17	1	0	0	0
1	7	31	440	V	G	32	1	2	1	2	3	4	80	170	27.6817	1	2			10	4	0	52	40	63	40	2	2	2	2	2	2			1	1	8	2	1	5	2	2	2	1	0	0	0
1	7	32	441	L	G	37	1	2	1	2	2	2	70	172	23.6614	1	2			10	4	1	43	40	64	40	1	2	2	1	1	2	2	2	1	1	1	2	1	6	4	2	17	1	0	0	0
1	7	33	442	V	I	26	2	15	1	2	2	3	71	166	25.7657	1	2			1	3	0	21	40	38	40	2	3	2	3	2	3			1	1	3	2	2			2	2	1	0	0	0
1	7	34	443	B	M	45	1	19	1	2	2	3	70	173	23.3887	1	2			10	3	0	25	40	38	40	1	1	2	2	1	2	2	2	2			2	2			2	1	1	0	0	0
1	7	35	444	I	M	51	2	6	1	2	2	3	60	167	21.5139	1	2			10	2	0	26	40	29	40	1	2	2	1	1	2	2	2	2			2	2			1	1	0	24	0	0
1	7	36	445	G	M	60	1	2	1	2	2	3	80	170	27.6817	1	2			5	3	0	31	40	9	40	2	2	2	2	2	2			1	2	7	2	1	11	5	2	2	0	24	0	0
1	7	37	446	L	N	26	2	2	1	2	2	1	68	172	22.9854	1	2			1	4	1	28	40	43	40	2	3	1	3	1	3			1	1	2	2	2			2	2	1	0	0	0
1	7	38	447	D	R	27	1	2	1	2	2	3	85	180	26.2346	1	2			4	2	0	15	40	12	40	2	3	1	3	1	2			1	1	7	2	2			2	15	0	48	1	0
1	7	39	448	M	P	27	1	2	1	2	2	2	68	170	23.5294	1	2			3	4	0	41	40	47	40	1	2	2	1	1	2	1		2		8	2	1	10	3	2	1	1	0	0	0
1	7	40	449	M	P	76	2	6	1	2	1	2	70	155	29.1363	1	2			10	6	1					2	3	1	3	1	2			1	1	8	2	2			4	2	0	24	0	0
1	7	41	450	G	D	50	1	6	1	2	1	0	76	170	26.2976	1	2			2	2	0	36	40	39	40	1	2	2	1	1	2	1	2	2	2		2	2			2	1	1	0	0	0
1	7	42	451	E	Z	57	2	17	1	2	1	3	64	160	25	1	2			4	2	0	34	40	48	40	2	3	1	3	1	2			1	1	2	2	1	5	3	2	2	1	0	0	0
1	7	43	452	M	Z	85	2	5	1	2	1	1	64	160	25	1	1	5	1				154	40	376	40	2	3	1	3	1	2			2		8	2	2			2	4	1	0	0	0
1	7	44	453	M	S	21	1	22	2	2	3	3	80	172	27.0416	1	2			10	2	0	15	40	30	40	1	2	2	1	1	2	2	2	2		8	2	2			1	16	0	48	1	0
1	7	45	454	G	S	31	1	2	1	2	2	3	80	175	26.1224	1	2			4	3	0	54	40	76	40	2	3	1	3	1	2			1	1	8	2	2			2	15	0	48	1	0
1	7	46	455	B	S	47	1	15	1	2	3	3	80	180	24.6914	1	2			20	1	0	25	40	49	40	1	2	2	1	1	2	2	2	2			2	2			2	1	0	24	0	0
1	7	47	456	A	T	59	2	19	1	2	1	3	75	160	29.2969	1	2			4	2	0	39	40	29	40	2	3	1	3	1	2			1	1	8	2	2			3	2	1	0	0	0
1	7	48	457	M	D	29	1	2	1	2	2	2	80	180	24.6914	1	2			10	3	0	80	40	183		2	3	1	3	1	2			1	1	8	2	1	8	2	2	2	0	24	0	0
1	7	49	458	R	R	38	1	2	1	2	2	2	72	168	25.5102	1	2			6	3	0	374	40	554	40	2	3	1	3	1	2			1	1	6	2	2			2	15	0	60	1	0
1	7	50	459	P	C	27	2	2	1	2	2	1	65	170	22.4913	1	2			14	4	0	16	40	8	40	2	3	3	3	3	3			1	1		1	2			2	2	1	0	0	0
1	7	51	460	G	C	50	1	2	1	2	2	2	75	180	23.1481	1	2			10	2	0	16	40	18	40	2	3	1	3	1	2			1	2	8	2	1	10	3	2	2	1	0	0	0
1	7	52	461	F	L	38	1	22	2	2	2	2	70	176	22.5981	1	2			5	2	0	19	40	21	40	2	3	3	3	3	3			1	2	8	1	2			2	2	1	0	0	0
1	7	53	462	M	A	60	1	15	1	2	2	3	72	178	22.7244	1	2			10	6	0	236	40	231	40	2	3	2	2	1	2			1	1	2	2	1	10	3	2	2	0	24	0	0
1	7	54	463	D	P	44	1	2	1	2	2	3	80	170	27.6817	1	2			10	6	1	169	40	85	40	2	3	1	3	1	2			1	1	8	1	2			3	15	0	48	1	0
1	7	55	464	P	B	34	1	2	1	2	2	1	70	175	22.8571	1	2			10	6	1	134	40	205	40	2	3	1	3	1	2			1	1	8	1	2			2	2	0	24	0	0
1	7	56	465	G	B	65	2	18	1	2	1	1	72	160	28.125	1	2			10	2	0	18	40	13	40	2	2	1	1	1	2			1	2	8	2	2			2	2	1	0	0	0
1	7	57	466	L	V	70	2	2	1	2	1	3	74	170	25.6055	1	2			7	2	0	24	40	33	40	2	2	2	2	2	2			1	2	8	2	2			2	2	0	24	0	0
1	7	58	467	A	D	55	1	15	1	2	3	3	79	170	27.3356	1	2			3	2	0	97	40	135	40	2	3	1	3	1	2			1	1	3	2	2			2	2	0	24	0	0
1	7	59	468	L	P	34	1	18	1	2	3	1	76	175	24.8163	1	2			10	2	0					2	3	3	3	3	3			1	1	3		1			2	2	1	0	0	0
1	7	60	469	L	R	36	2	2	1	2	3	3	69	160	26.9531	1	2			2	2	1	20	40	17	40	2	3	3	3	3	3			1	1	6	2	2			2	2	1	0	0	0
1	7	61	470	I	F	53	2	2	1	2	2	3	72	168	25.5102	1	2			10	3	0	22	40	23	40	2	3	3	3	3	3			1	2	3		1			2	2	1	0	0	0
1	7	62	471	C	G	65	2	2	1	2	1	3	65	160	25.3906	1	2			10	10	1	38	40	14	40	2	2	2	2	2	2			2			2	2			3	9	0	24	0	0
1	7	63	472	M	R	26	2	17	1	2	2	4	62	162	23.6244	1	2			3	4	1	30	40	32	40	2	2	1	1	1	2			1	1		2	2			2	2	1	0	0	0
1	7	64	473	M	F	33	1	2	1	2	3	4	82	172	27.7177	1	2			8	6	0	96	40	104	40	2	3	1	3	1	2			1	1	8	2	1	8	2	2	2	1	0	0	0
1	7	65	474	C	C	64	2	19	1	2	2	2	59	157	23.9361	1	2			10	10	0	16	40	18	40	2	3	1	3	1	2			1	1	2	2	2			2	2	0	24	0	0
1	7	66	475	A	B	64	1	6	1	2	1	3	93	175	30.3673	1	2			15	4	0	64		79		2	3	1	3	1	2			1	1		2	1			3	2	0	24	0	0
1	7	67	476	F	G	27	1	2	1	2	2	3	81	187	23.1634	1	2			2	5	1	170	40	475	40	2	2	1	2	2	2			1	1	6	2	2			2	2	1	0	0	0
1	7	68	477	A	M	36	1	2	1	2	2	2	76	184	22.448	1	2			10	3	0	20	40	37	40	1	2	2	1	1	2	2	2	2			2	1	8	3	2	1	0	24	0	0
1	7	69	478	N	T	37	1	15	1	2	2	3	81	171	27.7008	1	2			10	10	0	60	40	82	40	2	3	1	3	1	2			1	1	6	2	1	8	2	2	15	0	48	1	0
1	7	70	479	A	C	30	1	19	1	2	2	1	65	160	25.3906	1	2			3	4	0	19		25		2	3	1	3	1	2			1	1	1	2	2			2	2	1	0	0	0
1	7	71	480	S	F	35	1	2	1	2	2	3	65	160	25.3906	1	2			8	10	0	23	40	19	40	2	3	1	3	1	2			1	2	8	2	2			2	2	1	0	0	0
1	7	72	481	W	V	56	1	2	1	2	2	3	75	176	24.2123	1	2			10	10	1	51	40	93	40	2	3	1	3	1	2	2	2	1	1	8	2	2			2	2	1	0	0	0
1	7	73	482	F	F	30	1	2	1	2	2	6	94	173	31.4077	1	2			6	3	0	33	40	94	40	2	3	1	3	1	2	2	2	1	1	1	2	2			2	15	0	60	1	0
1	7	74	483	P	C	63	2	2	1	2	1	1	68	160	26.5625	1	2			20	4	0	90	40	40	40	2	2	2	2	2	2			1	1	7	2	2			3	2	1	0	0	0
1	7	75	484	A	B	73	2	6	1	2	1	2	70	163	26.3465	1	2			4	10	1	345	40	279	40	2	2	2	2	2	2			2	2		2	1			3	7	0	48	1	0
1	7	76	485	S	S	24	1	2	1	2	3	4	76	187	21.7335	1	1	2	1				39	40	40	40													2			1	0	0	12	0	0
1	7	77	486	S	V	27	1	2	1	2	1	4	70	175	22.8571	1	2			3	6	1	10	40	15	40	2	3	1	3	1	3			1	2	6	2	1	8	2	2	2	0	36	0	0
1	7	78	487	S	V	31	1	2	1	2	2	4	78	169	27.31	1	2			4	6	0	20	40	24	40	2	2	2	2	1	2	2	2	1	2	6	2	1	10	2	2	2	1	0	0	0
1	7	79	488	M	S	29	1	2	1	2	2	5	100	176	32.2831	1	2			4	8	0	20	40	30	40	2	3	1	3	1	3			1	2	6	2	1	7	2	2	15	0	88	1	0
1	7	80	489	G	C	50	1	2	1	2	2	3	64	175	20.898	1	2			4	10	1	10	40	13	40	2	2	2	2	2	2			1	1	2	2	1	4	1	2	2	0	24	0	0
1	7	81	490	M	P	54	1	15	1	2	2	3	74	170	25.6055	1	2			10	12	0	20	40	25	40									1	2	2		1	8	5	3	2	0	36	0	0
1	7	82	491	S	B	23	2	2	1	2	2	4	50	164	18.5901	1	2			2	2	0	48	40	95	40	2	3	1	3	2	3			1	1	1	2	2			2	2	1	0	0	0
1	7	83	492	D	D	75	1	6	1	2	1	2	76	160	29.6875	1	2			15	6	0	23	40	25	40	1	2	2	1	1	2	2	2	2				1			3	1	1	0	0	0
1	7	84	493	A	P	25	1	2	1	2	2	2	74	177	23.6203	1	2			4	6	0	15	40	20	40	2	2	2	2	2	2			1	2	6	2	2			2	2	1	0	0	0
1	7	85	494	G	T	63	2	19	1	2	1	2	60	170	20.7612	1	2			15	10	1	92	40	104	40	2	2	2	2	2	2			1	1	8		2		2	3	2	1	0	0	0
1	7	86	495	G	M	63	1	2	1	2	3	1	71	165	26.079	1	2			10	10	1	85	40	100	40	1	1	2	2	1	1	1	2	2			2	1			3	1	1	0	0	0
1	7	87	496	A	Z	48	1	15	1	2	2	3	80	170	27.6817	1	2			10	10	0	43	40	105	40	2	3	1	3	1	3			1	1	2	2	2			3	2	1	0	0	0
1	7	88	497	G	B	43	2	23	2	2	2	3	69	168	24.4473	1	2			4	6	0	27	40	56	40	2	2	2	2	2	2			1	1		2	1	8	2	2	2	0	24	0	0
1	7	89	498	P	R	36	1	2	1	2	2	2	62	180	19.1358	1	2			7	8	0	41	40	69	40	2	3	1	3	1	3			1	1	6	2	1	10	2	2	2	1	0	0	0
1	7	90	499	M	V	50	1	19	1	2	1	1	64	170	22.1453	1	2			10	10	2	45	40	70	40	2	3	1	3	1	3			2	2		2	2			3	4	0	132	1	0
1	7	91	500	G	Z	24	1	22	2	2	2	6	78	184	23.0388	1	2			4	10	1	363	40	620	40	1	1	2	2	1	1	1	1	1	1	3	2	2			2	17	1	0	0	0
1	7	92	501	P	B	88	1	2	1	2	1	2	60	160	23.4375	1	2			10	4	0	79	40	59	40	1	1	2	2	1	2	1	2	2			2	2			3	1	0	12	0	0
1	7	93	502	T	P	68	1	2	1	2	1		80	170	27.6817	1	2			15	2	0	61	40	67	40	2	3	1	3	1	2			1	1	8	2	2			3	2	0	24	0	0
1	7	94	503	C	O	39	1	2	1	2	2	3	72	180	22.2222	1	2			6	10	0	25	40	44	40	2	2	2	2	2	2			1	1	7	2	1	4	1	2	2	1	0	0	0
1	7	95	504	P	F	51	1	15	1	2	3	4	84	173	28.0664	1	2			10	10	1	57	40	82	40	2	3	1	3	1	2			1	1	2	2	2			3	2	1	0	0	0
1	7	96	505	M	T	26	2	2	1	2	3	3	60	165	22.0386		2			2	2	0	42	40	48	40	2	2	1	2	2	2			1	1	8	2	2			2	2	1	0	0	0
1	7	97	506	C	C	66	1	2	1	2	1	2	67	167	24.0238	1	2			10	6	0	20	40	24	40	1	2	2	1	1	2	2	2	2			2	1	8	2	2	16	0	48	1	0
1	7	98	507	S	Q	74	1	2	1	2	1	2	70	167	25.0995	1	1	2	1				109	40	387	40	2	3	1	3	1	2			1	1	8	2	2			2	2	0	24	0	0
1	7	99	508	A	G	47	1	15	1	2	2	5	64	160	25	1	2			10	10	1	94	40	141	40	2	2	2	1	1	2	2	2	1	1	3	2	1	11	3	2	2	1	0	0	0
1	7	100	509	S	C	32	1	2	1	2	2	3	53	173	17.7086	1	2			8	8	0	18	40	21	40	2	3	1	3	1	2			1	2	6		2			2	2	0	12	0	0
1	7	101	510	E	A	73	1	5	1	2	1	2	80	175	26.1224	2	1	4	1				77	40	294	40	2	2	2	2	2	2			1	1	3	2	2			2	2	0	24	0	0
1	7	102	511	D	C	54	2	7	1	2	2	3	70	163	26.3465	1	2			20	2	0	24	40	30	40	1	2	2	1	1	2	2	2	2			2	2			1	1	0	12	0	0
1	7	103	512	B	T	48	2	4	1	2	2	3	70	167	25.0995	1	2			8	1	0	30	40	36	40	2	2	2	2	2	2			1	1	8	2	2			2	2	1	0	0	0
1	7	104	513	G	P	79	1	2	1	2	2	2	73	180	22.5309	1	2			11	2	0	64		98		2	2	2	2	2	2			1	1	8	2	2			2	2	0	24	0	0
1	7	105	514	A	F	61	2	15	1	2	1	1	70	156	28.764	1	2			8	2	0	20	40	28	40	2	2	2	1	1	2	2	2	2			2	2			2	8	0	24	0	1
1	7	106	515	P	C	58	1	18	1	2	1	5	80	175	26.1224	1	2			10	1	0	12	40	29	40	2	3	1	3	1	2			1	2	8	2	2			2	2	0	12	0	0
1	7	107	516	C	V	55	2	2	1	2	1	2	60	165	22.0386	1	1	2	1				51	40	60	40	2	2	2	2	2	2			2			2	2			2	8	1	0	0	0
1	7	108	517	G	D	34	1	16	1	2	2	3	60	170	20.7612	1	2			3	1	0	20	40	24	40	1	2	2	1	1	2	2	2	2			2	2			1	1	1	0	0	0
1	7	109	518	M	P	81	2	6	1	2	1	4	56	180	17.284	1	2			4	1	0	62	40	80	40	2	3	1	3	1	2			1	1	8		2			2	2	0	12	0	0
1	7	110	519	C	F	70	2	2	1	2	1	2	60	170	20.7612	1	2			5	2	0	60	40	58	40	2	3	1	3	1	2			1	1	8		2			3	2	1	0	0	0
1	7	111	520	M	B	41	2	15	1	2	2		76	165	27.9155	1	2			3	6	0	18	40	37	40	2	3	1	3	1	2			1	1	1	2	1	8	2	2	2	1	0	0	0
1	7	112	521	M	C	35	1	2	1	2	3	2	94	182	28.3782	1	2			4	3	0	61		167		2	2	1	2	1	2			1	1	8	2	2			2	2	1	0	0	0
1	7	113	522	G	C	53	1	2	1	2	2	3	85	185	24.8356	1	2			10	8	1	136	40	47	40	2	3	1	3	1	2			1	2	8	2	2			3	15	0	120	1	0
1	7	114	523	L	G	28	1	2	1	2	3	3	87	185	25.42	1	2			4	6	0	63	40	51	40	2	2	1	2	2	2			1	1	1	2	2			2	2	1	0	0	0
1	7	115	524	F	C	37	1	2	1	2	3	1	66	170	22.8374	1	2			10	2	0	80	40	92	40	2	3	1	3	1	2			1	1	8	2	1			2	15	0	60	1	0
1	7	116	525	F	P	35	1	2	1	2	2	3	64	174	21.1389	1	2			10	6	0	46	40	50	40	1	2	2	1	1	2	2	2	2			2	1	8	2	2	1	1	0	0	0
1	7	117	526	B	C	57	1	6	1	2	1	3	80	167	28.6851	1	2			10	6	1	51	40	19	40	2	2	2	2	2	2			2			2	2			0	4	0	48	1	0
1	7	118	527	C	B	45	1	2	1	2	2	3	80	176	25.8264	1	2			1	2	0	46		131		2	2	2	2	2	2			2			2	2			2	8	0	24	0	1
1	7	119	528	F	B	43	1	4	1	2	2	4	76	170	26.2976	1	2			1	2	0	68		70		2	2	1	1	1	2			2				2			2	4	0	48	1	0
1	7	120	529	A	C	82	1	3	1	2	1	2	104	177	33.1961	1	2			3	3	0	48	40	51	40	2	2	1	2	1	2			2			2	2			2	8	0	24	0	1
1	7	121	530	C	D	61	2	2	1	2	1	4	75	165	27.5482	1	2			8	3	1	98		125		2	2	1	1	1	2			2			2	2			3	5	0	12	0	0
1	7	122	531	T	C	71	2	4	1	2	2	3	69	167	24.7409	1	2			10	4	0	70	40	99	40	2	2	2	2	2	2			1	1	8	2	2			3	2	1	0	0	0
1	7	123	532	M	M	30	1	24	2	2	2	4	64	170	22.1453	1	2			1	1	0	48	40	51	40	2	2	1	1	1	2			2			2	2			2	4	0	88	1	0
1	7	124	533	L	M	29	1	2	1	2	2	1	72	170	24.9135	1	2			10	1	0	50	40	168	40	2	2	1	2	2	2			1	1	8	2	2			2	2	1	0	0	0
1	7	125	534	M	B	34	1	2	1	2	3	3	76	165	27.9155		2			10	8	0	147	40	159	40	2	2	2	2	2	2			1	1	1	2	1	12	5	2	2	1	0	0	0
1	7	126	535	M	I	50	2	18	1	2	1	3	54	150	24	1	2			10	10	1	72	40	108	40	2	2	2	2	2	2			2			2	2			3	4	0	72	1	0
1	7	127	536	L	I	36	1	15	1	2	3	3	72	170	24.9135	1	2			10	1	0	598	40	240	40	1	2	2	1	1	2		2	2			2	2			1	1	1	0	0	0
1	7	128	537	A	G	26	2	2	1	2	3	3	70	170	24.2215	1	2			6	4	0	72	40	121	40	2	2	1	2	1	2			1	1	2	2	2			2	2	1	0	0	0
1	7	129	538	G	O	59	1	20	1	2	3	2	78	167	27.968	1	2			5	4	0	62	40	77	40	2	2	2	2	2	2			1	1	2	2	1	8	1	2	2	1	0	0	0
1	7	130	539	P	T	29	1	2	1	2	3	3	77	180	23.7654	1	2			3	3	0	14	40	25	40	2	2	2	2	2	2			1	2	6		2			2	2	1	0	0	0
1	7	131	540	L	I	60	2	15	1	2	1	8	60	160	23.4375	1	2			15	10	1	67	40	64	40	2	3	1	3	1	2			1	1			2			3	2	1	0	0	0
1	7	132	541	R	C	52	2	18	1	2	1	2	54	151	23.6832	2	2			10	4	1	137	40	231	40	2	2	1	2	1	2			1	1	8	1	2			3	2	1	0	0	0
1	7	133	542	A	R	71	1	19	1	2	1	3	70	160	27.3438	1	1	2	1				59	40	116	40	2	3	1	3	1	2			1	1	8		2			2	2	0	12	0	0
1	7	134	543	R	E	25	1	15	1	2	2	1	65	165	23.8751	1	2			6	3	0	30	40	91	40	2	2	2	1	1	2			1	1	6	2	2			2	2	1	0	0	0
1	7	135	544	R	C	31	1	22	2	2	2	1	71	172	23.9995	1	2			10	4	0	42	40	85	40	2	3	1	3	1	2			1	1	2	2	1			2	2	1	0	0	0
1	7	136	545	V	C	65	2	2	1	2	1	4	70	164	26.0262	1	2			4	2	0	56	40	70	40	2	2	2	2	2	2			1	1	8		2			2	2	0	24	0	0
1	7	137	546	C	C	35	2	3	1	2	3	2	55	160	21.4844	1	2			5	4	0	15	40	30	40	2	3	1	3	1	2			1	1	3	2	1	13	3	2	2	1	0	0	0
1	7	138	547	C	G	60	1	2	1	2	2	1	70	162	26.6728	1	2			10	4	1	65	40	101	40	2	3	1	3	1	2			1	1	8	1	2			3	15	0	72	1	0
1	7	139	548	G	C	44	1	2	1	2	2	4	72	170	24.9135	2	2			10	4	1	88	40	144	40	2	3	1	3	1	3			1	1	8	1	2			2	15	0	108	1	0
1	7	140	549	D	P	44	1	2	1	2	2	1	65	165	23.8751	2	2			10	10	1	67	40	51	40	2	3	1	3	1	3			1	1	8	1	2			3	2	1	0	0	0
1	7	141	550	E	C	23	2	2	1	2	2	2	60	170	20.7612	1	2			8	2	0	91	40	168	40	2	2	1	2	2	2			1	1	1	2	2			2	2	0	12	0	0
1	7	142	551	F	B	65	1	15	1	2	2	3	96	165	35.2617	1	2			10	6	1	38	40	40	40	2	2	2	2	2	2			2	2		2	2			3	4	0	120	1	0
1	7	143	552	R	T	58	2	2	1	2	2	3	69	168	24.4473	1	2			6	8	0	11	40	13	40	2	2	2	2	2	2			1	2	3	2	2			2	2	0	12	0	0
1	7	144	553	R	D	21	2	2	1	2	3	3	65	170	22.4913	1	2			3	2	0	48	40	70	40	2	3	1	3	1	2			1	1	7	2	2			2	2	1	0	0	0
1	7	145	554	L	S	44	1	2	1	2	2	3	60	165	22.0386	1	2			4	4	0	42	40	68	40	2	2	2	2	2	2			1	1	2	2	1	3	3	2	2	1	0	0	0
1	7	147	555	M	A	60	1	15	1	2	2	3	72	176	23.2438	1	2			10	10	0	173	40	241	40	2	3	1	3	1	2			1	1	2	2	1	12	3	2	15	0	48	1	0
1	7	148	556	I	R	59	2	12	1	2	1	3	70	160	27.3438	1	2			10	8	0	23	40	24	40	2	3	1	3	1	2			1	1	1	2	1	12	3	3	2	1	0	0	0
1	7	149	557	B	S	71	1	19	1	2	2	3	61	165	22.4059	1	2			3	2	1	50	40	73	40	2	3	1	3	1	2			1	1	8	2	2			2	2	0	12	0	0
1	7	150	558	R	D	41	1	2	1	2	3	1	76	180	23.4568	1	2			3	2	0	50	40	97	40	2	3	1	3	1	2			1	1	7	2	1	4	3	2	2	1	0	0	0
1	7	151	559	U	C	78	1	13	1	2	3	3	72	180	22.2222	1	2			10	2	1	24	40	48	40	1	2	2	1	1	2	2	2	2	2		2	2			2	1	1	0	0	0
1	7	152	560	C	A	67	1	19	1	2	1	2	71	170	24.5675	1	2			15	4	0	92	40	136	40	2	3	1	3	1	2			1	1	2	2	2			3	15	0	96	1	0
1	7	153	561	G	G	41	1	2	1	2	3	1	97	180	29.9383	2	1	5	3				38	40	81	40	2	2	1	2	2	2			2			2	2			2	8	0	24	0	1
1	7	154	562	F	S	61	2	15	1	15	1	3	69	165	25.3444	2	2			10	4	1	249	40	106	40	1	2	2	1	1	2	1	1	1	1	8	2	2			3	17	1	0	0	0
1	7	155	563	S	C	59	1	2	1	2	1	3	75	170	25.9516	2	1	5	3				56	40	82	40	2	2	2	2	2	2			2			2	2			2	4	0	96	1	0
1	7	156	564	F	L	53	2	19	1	2	2	2	65	150	28.8889	1	1	2	1				58	40	135	40	2	2	2	2	2	2			2			2	2			2	8	1	0	0	0
1	7	157	565	S	D	21	2	2	1	2	2		65	150	28.8889	1	2			2	4	0	89	40	169	40	2	3	1	3	2	2			1	1	8	2	2			2	2	1	0	0	0
1	7	158	566	F	M	34	1	2	1	2	2	3	84	169	29.4107	2	2			3	2	0	115	40	167	40	2	3	1	3	1	2			2			2	2			2	8	0	24	0	1
1	7	159	567	D	R	35	1	2	1	2	3	3	80	170	27.6817	1	2			12	2	0	45	40	107	40	2	2	2	2	2	2			2			2	2			2	8	0	24	0	1
1	7	160	568	G	P	40	1	19	1	2	3		75	170	25.9516	1	2			4	4	0	82	40	140	40	2	2	2	2	2	2			2			2				2	8	0	12	0	1
1	7	161	569	I	G	35	1	19	1	2	2	4	89	184	26.2878	1	2			11	2	0	29	40	48	40	2	2	1	2	2	2			1	1	7	2	2			2	2	1	0	0	0
1	7	162	570	M	A	31	1	2	1	2	2	1	110	170	38.0623	1	2			5	4	0	62	40	132	40	2	2	2	2	2	2			1	1	1	2	2			2	2	0	12	0	0
1	7	163	571	A	A	45	1	15	1	2	2	4	88	165	32.3232	1	2			10	6	0	111	40	171	40	2	3	1	3	1	2			1	1	2	2	1	10	3	2	2	0	12	0	0
1	7	164	572	M	C	31	2	2	1	2	2	4	48	160	18.75	1	2			6	2	0	27	40	33	40	2	2	2	2	2	2			1	1	8	2	1	8	2	2	2	1	0	0	0
1	7	166	573	I	C	75	2	2	1	2	1	1	75	158	30.0433	1	2			10	2	0	58	40	82	40	2	2	2	2	2	2			1	1	8	2	2			3	2	0	12	0	0
1	7	167	574	L	Z	66	2	17	1	2	1	4	62	166	22.4996	1	2			10	2	0	154	40	258	40	2	2	2	2	2	2			1	1	8	2	2			3	2	1	0	0	0
1	7	168	575	G	A	50	1	20	1	2	1	4	80	167	28.6851	2	2			10	1	1	111	40	79	40	2	2	2	2	2	2			2			2	2			3	4	0	24	0	2
1	7	169	576	M	L	31	1	2	1	2	2	3	70	160	27.3438	1	2			4	2	0	79	40	97	40	2	2	1	2	2	2			1	2	8	2	1	4	1	2	2	0	24	0	0
1	7	170	577	S	F	77	1	2	1	2	2	2	77	165	28.2828	1	2			1	2	0	133	40	182	40	2	2	2	2	2	2			1	1	8	2	2			2	2	1	0	0	0
1	7	171	578	S	O	53	1	2	1	2	2	2	70	168	24.8016	2	1	5	3				30	40	63	40	2	2	2	2	2	2			2			2	2			2	8	0	24	0	1
1	7	172	579	I	B	64	1	2	1	2	1	1	72	166	26.1286	2	2			10	2	0	101	40	107	40	2	2	2	1	1	2	1	2	2			1	2			2	8	1	0	0	0
1	7	173	580	C	V	53	2	2	1	2	1	3	70	152	30.2978	1	2			8	2	0	23	40	29	40	2	2	2	2	2	2			1	1	8	2	2			2	2	1	0	0	0
1	7	174	581	M	V	55	2	2	1	2	1	2	58	162	22.1003	1	1	2	1				46	40	50	40	2	2	2	2	2	2			2			2	2			2	8	1	0	0	0
1	7	175	582	P	P	37	1	2	1	2	2		83	163	31.2394	1	2			10	3	0	41	40	83	40	2	3	1	3	1	2			1	1	8	2	2			2	15	0	132	1	0
1	7	176	583	A	B	22	1	2	1	2	2	4	50	162	19.052	2	1	5	3				78	40	156	40	2	2	2	2	2	2			2			2	2			2	8	1	0	0	0
1	7	177	584	G	M	76	1	2	1	2	1	3	80	175	26.1224	2	2			10	2	0	132	40	115	40	1	2	2	1	1	2	2	2	2			2	2			3	1	0	24	0	0
1	7	178	585	S	B	65	1	2	1	2	1	2	80	164	29.7442	1	2			10	2	0	45	40	55	40	2	2	2	2	2	2			1	1	8	2	2			2	2	0	24	0	0
1	7	179	586	G	C	53	1	15	1	2	1	4	65	165	23.8751	1	2			15	2	0	50	40	64	40	1	2	2	1	1	2	2	2	2			2	1			2	1	0	24	0	0
1	7	180	587	N	S	53	1	16	1	2	1	3	68	166	24.677	1	2			10	2	0	40	40	42	40	2	2	2	2	2	2			1	1	8	2	1			2	15	0	48	1	0
1	7	181	588	D	M	25	1	18	1	2	2	2	77	190	21.3296	1	2			3	2	0	26	40	49	40	2	2	2	2	2	2			1	1	1	2	2			2	2	1	0	0	0
1	7	182	589	R	N	43	1	2	1	2	2	3	86	175	28.0816	2	1	5	3				52	40	61	40	2	2	2	2	2	2			2			2	2			2	4	0	48	1	0
1	7	183	590	S	B	67	1	2	1	2	1	4	84	170	29.0657	2	2			2	2	1	84	40	80	40	2	2	2	2	2	2			2			2	2			2	4	0	48	1	0
1	7	184	591	I	C	64	2	6	1	2	1	3	70	165	25.7117	1	2			10	2	0	40	40	42	40	2	2	2	2	2	2			1	1	8	2	1			3	2	0	24	0	0
1	7	185	592	P	C	79	1	2	1	2	3	2	70	178	22.0932	1	2			10	2	0	233	40	266	40	2	2	1	2	1	2			1	1	3		2			3	2	0	12	0	0
1	7	186	593	S	I	70	1	19	1	2	1	4	66	164	24.539	1	2			10	2	0	92	40	114	40	2	2	2	2	2	2			1	1	8		2			2	2	0	24	0	0
1	7	187	594	M	R	61	2	15	1	2	2	2	70	158	28.0404	1	2			10	20		40	40	44	40	2	2	1	2	1	2			1	1	3	2	1	4	2	2	2	1	0	0	0
1	7	188	595	G	C	31	1	22	2	2	2	4	74	190	20.4986	1	2			4	2	0	20	40	34	40	2	2	1	2	2	2			1	1	2	2	2			2	2	0	24	0	0
1	7	189	596	M	C	26	2	22	2	2	3	4	51	170	17.6471	1	2			10	20		18	40	20	40	1	2	2	1	1	2	2	2	2			2	2			1	1	1	0	0	0
1	7	190	597	F	F	64	2	2	1	2	1	2	75	160	29.2969	1	2			3	6	0	103	40	117	40	2	2	2	2	2	2			1	1	8	2	2			3	2	0	12	0	0
1	7	191	598	M	A	49	2	2	1	2	3	4	76	165	27.9155	1	2			6	2	0	13	40	18	40	1	2	2	1	1	2	2	2	2			2	2			1	1	1	0	0	0
1	7	192	599	M	M	42	1	11	1	2	2	3	67	160	26.1719	1	2			10	4	1	135	40	218	40	2	2	1	1	1	2	2	2	1	1	2	2	1	7	2	3	2	0	24	0	0
1	7	193	600	M	S	65	2	18	1	2	1	3	62	155	25.8065	1	2			10	2	0	42	40	44	40	2	2	1	2	1	2			2			2	2			2	8	1	0	0	0
1	7	194	601	G	D	71	2	15	1	2	1	1	66	162	25.1486	1	2			10	2	0	40	40	42	40	2	2	1	2	1	2			2			2	2			2	8	1	0	0	0
1	7	195	602	M	B	70	2	2	1	2	1	3	70	167	25.0995	1	2			10	2	0	310	40	408	40	2	2	1	2	1	2			1	1	8	2	2			3	2	0	12	0	0
1	7	196	603	M	A	50	1	6	1	2	2	3	68	170	23.5294	1	2			10	2	0	80	40	104	40	2	2	1	2	1	2			2			2	2			3	4	0	48	1	0
1	7	197	604	F	A	41	1	2	1	2	2	3	80	170	27.6817	2	1	5	3				80	40	100	40	2	3	1	3	1	3			2			2	2			2	4	0	60	1	0
1	7	198	605	C	C	74	1	2	1	2	1	2	80	160	31.25	1	2			10	2	0	72	40	90	40	2	2	2	2	2	2			1	1	7	2	2			2	2	0	24	0	0
1	7	199	606	M	M	38	1	2	1	2	3	2	84	180	25.9259	1	1	2	1				20	40	32	40	2	2	2	2	2	2			1	1	8	2	2			2	2	0	24	0	0
1	7	200	607	E	F	56	2	23	2	2	3	1	50	165	18.3655	1	1	4	1				46	40	50	40	2	2	1	2	1	2			2			2	2			2	4	0	12	0	2
1	7	201	608	E	E	59	2	2	1	2	1	2	53	155	22.0604	1	1	4	1				30	40	32	40	2	2	2	2	2	2			1	2	8	2	2			2	2	1	0	0	0
1	7	202	609	C	C	51	1	2	1	2	2	3	80	175	26.1224	1	1	4	1				56	40	60	40	2	2	1	2	1	2			1	1	8	2	2			2	2	0	24	0	0
1	7	203	610	M	M	41	2	2	1	2	3	3	64	169	22.4082	1	1	2	1				32	40	38	40	2	2	2	2	2	2			1		8		2			2	2	1	0	0	0
1	7	204	611	C	P	91	2	2	1	2	1	1	56	152	24.2382	1	1	5	3				101	40	110	40	2	3	1	3	1	3			2			2	2			2	8	0	12	0	1
1	7	205	612	L	L	80	2	6	1	2	1	1	70	160	27.3438	2	1	5	3				58	40	68	40	2	3	1	3	1	3			2			2	2			2	8	1	0	0	0
1	7	206	613	D	D	25	1	2	1	2	3	1	80	180	24.6914	1	1	5	1				40	40	59	40	2	2	2	2	2	2			2			2	2			2	8	1	0	0	0
1	7	207	614	G	B	59	1	2	1	2	2	3	79	180	24.3827	2	1	4	1				136	40	369	40	2	2	1	2	1	2			2			2	2			2	4	0	24	0	2
1	7	208	615	P	C	57	1	9	1	2	2	3	76	170	26.2976	2	1	5	3				322	40	84	40	2	2	1	2	1	2			2			2	2			2	4	0	132	1	0
1	7	209	616	E	C	55	1	2	1	2	2	3	72	170	24.9135	1	1	4					217	40	439	40	2	3	1	3	1	3			1	1	8	2	2			2	2	0	24	0	0
1	7	210	617	B	B	71	1	2	1	2	2	3	80	169	28.0102	1	1	5	1				17	40	14	40	1	1	2	1	1	2	2	2	2			2	2			1	1	1	0	0	0
1	7	211	618	C	S	24	2	2	1	2	2	3	70	172	23.6614	1	1	4	1				60	40	92	40	2	2	1	2	2	2			1	1	6	2	2			2	2	1	0	0	0
1	7	212	619	S	B	66	2	18	1	2	1	4	54	152	23.3726	2	1	5	1				64	40	51	40	2		1		1	2			1	1	8		2			2	2	0	24	0	0
1	7	213	620	G	C	80	2	2	1	2	1	3	80	164	29.7442	2	1	4	1				36	40	42	40	2	2	1	1	1	2			2			2	2			2	4	0	48	1	0
1	7	214	621	C	C	29	1	2	1	2	3	3	72	169	25.2092	1	1	4	1				113	40	253	40	2	2	2	2	2	2			2			2	2			2	8	0	36	0	1
1	7	215	622	M	P	63	2	2	1	2	1	3	112	168	39.6825	1	1	5	3				48	40	59	40	2	2	1	2	1	2			2			2	2			2	8	1	0	0	0
1	7	216	623	A	C	34	1	17	1	2	3	4	70	172	23.6614	2		5	3				124	40	278	40	2	2	2	2	2	2			2			2	2			2	8	0	24	0	0
1	7	217	624	A	A	65	1	2	1	2	2	3	74	169	25.9095	2	1	5	3				42	40	56	40	2	2	1	2	1	2			2			2	2			2	8	0	24	0	1
1	7	218	625	A	B	29	1	2	1	2	3	2	72	168	25.5102	1	1	2	1				153	40	256	40	2	2	2	2	2	2			2			2	2			2	4	0	24	0	0
1	7	219	626	M	A	45	1	2	1	2	2	3	75	176	24.2123	2	1	5	3				45	40	95	41	2	2	1	2	1	2			2			2	2			2	4	0	60	1	0
1	7	220	627	W	C	74	2	2	1	2	1	2	76	166	27.5802	2	1	5	1				194	40	227	40	2	2	2	2	2	2			2			2	2			2	8	0	12	0	0
1	7	221	628	F	M	66	1	2	1	2	2	2	67	170	23.1834	1	1	4	1				59	40	63	40	2	2	1	1	1	2			2			2	2			2	4	0	24	0	0
1	7	222	629	E	M	24	1	2	1	2	3	3	119	175	38.8571	2		5	3				24	40	101	40	2	2	2	2	2	2			2			2	2			2	8	1	0	0	0
1	7	223	630	D	O	18	1	2	1	2	3	3	76	174	25.1024	2		5	3				46	40	86	40	2	2	1	2	2	2			2			2	2			0	4	1	0	0	0
1	7	224	631	M	B	65	1	2	1	2	2	3	71	169	24.8591	2		5	3				42	40	56	40	2	2	2	2	2	2			2			2	2			2	4	0	24	0	0
1	7	225	632	M	B	35	1	2	1	2	3	3	96	188	27.1616	1	1	2	1				67	40	192	40	2	2	2	2	2	2			2			2	2			1	4	1	0	0	0
1	7	226	633	V	C	18	1	2	1	2	3	3	80	172	27.0416	2	1	5	3				110	40	65		2	2	2	2	2	2			2			2	2			2	8	1	0	0	0
1	7	227	634	M	M	63	2	2	1	2	1	2	60	156	24.6548	2	1	5	3				87	40	64	40	2	2	2	2	2	2			2			2	2			2	8	1	0	0	0
1	7	228	635	C	C	23	1	2	1	2	3	3	70	172	23.6614	1	1	4	1				54	40	60	40	2	2	1	2	2	2			1	1	8	2	2			2	2	1	0	0	0
1	7	229	636	M	D	42	2	2	1	2	3	3	64	168	22.6757	2	1	2	1				117	40	227	40	2	2	2	2	2	2			2			2	2			2	8	1	0	0	0
1	7	230	637	L	B	80	1	2	1	2	1	3	76	172	25.6896	1	1	4	1				42	40	46	40	2	2	2	2	2	2			2			2	2			4	9	0	24	0	0
1	7	231	638	G	C	50	2	2	1	2	3	3	45	152	19.4771	2	1	2	1				30	40	36	40	2	2	2	2	2	2			1			2	2			2	2	0	12	0	0
1	7	232	639	L	B	37	1	2	1	2	3	3	74	178	23.3556	1	2		1				56	40	88	40	2	2	1	2	2	2			2			2	2			2	8	1	0	0	0
1	7	233	640	P	A	20	1	2	1	30	3	3	72	178	22.7244	2	1	4	1				49	40	424	40	2	3	1	3	1	3			2			2	2			2	8	0	24	0	0
1	7	234	641	C	L	79	2	19	1	2	1	2	76	168	26.9274	2	1	5	3				23	40	26	40	2	2	1	2	1	2			1	2		2	2			1	2	1	0	0	0
1	7	235	642	B	B	77	1	2	1	2	1	3	70	165	25.7117	2	1	5	3				40	40	42	40	2	2	2	2	2	2			1	1	8	2	2			2	2	0	12	0	0
1	7	236	643	F	A	41	1	2	1	2	2	3	80	170	27.6817	2	1	4	3				43	40	69	40	2	2	2	2	2	2			2			2	2			2	8	0	12	0	0
1	7	237	644	M	M	63	2	2	1	2	2	3	62	165	22.7732	2	1	5	3				123	40	111	40	2	2	2	2	2	2			2			2	2			2	8	1	0	0	0
1	7	238	645	G	G	28	1	2	1	2	2	4	75	175	24.4898	1	1	4	1				84		111		2	2	2	2	2	2			2				2			2	4	0	24	0	2
1	7	239	646	N	T	32	1	2	1	2	2	3	80	172	27.0416	2	1	2	1				42	40	91	40	2	2	2	2	2	2			2			2	2			2	8	0	24	0	1
1	7	240	647	G	S	55	1	6	1	2	1	3	107	175	34.9388	2	1						101	40	89	40	2	2	2	2	2	2			2			2	2			2	4	0	48	1	0
1	7	241	648	G	F	67	1	2	1	2	1	3	80	180	24.6914	2	1	2	1				49	40	77	40	2	3	2	3	2	3			2			2	2			2	4	0	48	1	0
1	7	242	649	A	C	24	1	2	1	2	3	3	72	170	24.9135	2	1	2	1				46	40	59	40	2	2	2	2	2	2			2			2	2			2	4	1	0	0	0
1	7	243	650	V	M	44	1	6	1	2	2	4	57	162	21.7193	2	1	4	1				242	40	55	40	2	2	2	2	2	2			2			2	2			3	4	0	60	1	0
1	7	244	651	M	O	29	2	2	1	2	3	3	70	165	25.7117	1	1	2	1				44	40	51		2	2	1	2	2	2			2			2	2			2	8	1	0	0	0
1	7	245	652	P	G	37	1	2	1	2	2	3	80	170	27.6817	1	1	2	1				48	40	60	40	2	2	1	2	1	2			2			2	2			2	4	0	48	1	0
1	7	246	653	P	P	52	1	2	1	2	2	4	78	168	27.6361	1		4	1				48	40	77	40	2	3	2	3	2	3			2				2			2	4	0	48	1	0
1	7	247	654	L	M	58	1	2	1	2	2	4	104	184	30.7183	2	1	4	1				250	40	150	40	1	1	2	2	1	2		2	2			2	2			2	1	1	0	0	0
1	7	248	655	L	M	48	1	2	1	2	2	3	110	184	32.4905	2	1	2	1				74	40	104	40	2	2	1	2	1	2			2			2	2			2	8	0	24	0	0
1	9	1	656	F	S	40	1	18	1	2	2	1	70	171	23.939	1	2			10	12	2	115	40	104	56	2	2	2	2	2	2			1	1	8	1	2			3	2	0	8	0	0
1	9	2	657	E	G	57	1	2	1	2	3	2	62	164	23.0518	1	2			6	3	0	27	40	55	56	2	2	2	2	2	2			1	1	3		1	12	3	2	2	0	36	0	0
1	9	3	658	M	B	66	2	2	1	2	1	4	56	158	22.4323	1	2			3	2	0	61	35	78	35	2	2	2	2	2	2			1	1	3		2			2	2	0	24	0	0
1	9	4	659	S	G	60	2	2	1	2	1	3	78	155	32.4662	1	2			2	3	0	58	40	65	56	2	2	2	1	1	2			1	1	2		2			2	2	0	0	0	0
1	9	5	660	M	R	54	1	2	1	2	1	1	85	166	30.8463	1	2			1	3	0						3	3	3	3	3			1	1	3		2			2	15	0	92	1	0
1	9	6	661	M	O	34	1	2	1	2	3	1	71	180	21.9136	1	2			8	10	0	31	40	53	56	2	2	2	2	2	2			1	1	8	1	2			2	2	0	0	0	0
1	9	7	662	S	M	38	1	2	1	2	3	2	74	190	20.4986	1	2			20	12	0	26	40	65	56	1	1	2	1	1	2	1	2	2			1	2			2	1	0	12	0	0
1	9	8	663	A	P	37	1	2	1	2	2	3	65	180	20.0617	1	2			15	12	0	81	40	147	56	2	2	1	1	1	2		2	1	1	8	1	2			2	15	0	80	1	0
1	9	9	664	L	M	58	2	2	1	2	1	4	68	156	27.9421	1	2			11	4	0	115	40	229	56	2	2	2	2	2	2			1	1	8	2	2			2	2	0	12	0	0
1	9	10	665	D	A	61	1	2	1	2	1	2	75	176	24.2123	1	2			2	2	0	85	40	106	56	2	2	2	2	2	2			1	1	8		2			2	15	0	72	1	0
1	9	11	666	G	P	62	1	2	1	2	1	2	63	165	23.1405	1	2			10	3	0	121	38	128	56	2	2	2	2	2	2			1	2	3		1	11	3	2	15	0	48	1	0
1	9	12	667	G	M	34	2	8	1	8	2	7	66	165	24.2424	1	2			16	12	0	82	40	133	56	2	2	1	1	1	2			1	1	6	1	2			2	2	0	0	0	0
1	9	13	668	V	C	37	1	4	1	4	2	18	80	174	26.4236	1	2			15	12	0	56	40	91	56	2	2	2	2	2	2			1	1	6	1	2			2	15	0	156	1	0
1	9	14	669	A	L	56	2	22	2	2	1	4	60	163	22.5827	1	2			1	3	0	64	40	106	56	1	1	2	2	1	1	1	2	2				2			2	1	0	0	0	0
1	9	15	670	L	P	34	2	3	1	3	2	5	61	166	22.1367	1	2			12	12	0	68	40	127	56	2	2	2	2	2	2			1	1	3	1	2			2	2	0	16	0	0
1	9	16	671	M	A	35	1	4	1	2	1	3	68	175	22.2041	1	2			15	12	0	41	40	85	56		3	3	3	3	3			1	1	6	1	2			2	15	0	128	1	0
1	9	17	672	M	A	38	1	15	1	2	2	2	71	175	23.1837	1	2			8	12	0	109	40	195	56	2	2	1	1	1	2			1	1	6	1				2	15	0	120	1	0
1	9	18	673	P	C	38	1	2	1	2	2	1	80	185	23.3747	1	2			13	2	0	33	40	61	56	1	1	2	1	1	2	1	2	2			2	1	12	3	2	1	0	0	0	0
1	9	19	674	O	C	44	1	2	1	2	3	2	75	186	21.6788	1	2			24	12	0	43	40	76	56	2	2	1	1	1	2			1	1	6	1	2			2	2	0	24	0	0
1	9	20	675	A	V	35	1	2	1	2	1	3	75	181	22.8931	1	2			16	12	0	206	40	323	56	1	2	2	1	1	2	1	2	1	1	6	1	2			2	17	0	40	0	0
1	9	21	676	A	F	43	1	2	1	2	2	3	71	176	22.921	1	2			10	12	0	128	56	147	60	2	2	2	2	2	2			1	1	8	1	2			2	2	0	0	0	0
1	9	22	677	R	B	41	2	19	1	2	2	4	63	165	23.1405	1	2			16	12	1	198	40	134	56	2	2	1	1	1	2			1	1	6	1	2			2	2	0	0	0	0
1	9	23	678	A	G	55	2	2	1	2	1	3	42	161	16.2031	1	2			6	2	0	15	40	15	56	2	2	1	2	2	2			1	2	3		1	11	2	2	2	0	12	0	0
1	9	24	679	A	G	69	1	2	1	2	2	4	82	176	26.4721	1	2			19	2	0	65	37	137	40	2	2	2	2	2	2			1	1	3		1	13	3	2	2	0	36	0	0
1	9	25	680	V	B	60	2	2	1	2	1	3	63	158	25.2363	1	1	2	1				74	35	98	35	2	2	2	2	2	2			1	1	2		2			2	2	0	24	0	0
1	9	26	681	G	B	26	1	22	2	2	2	2	80	185	23.3747	1	2			1	3	0	44	40	97	56	2	2	2	2	2	2			1	1	6	2	1	11	3	2	2	0	0	0	0
1	9	27	682	L	M	42	1	3	1	2	2	2	66	171	22.571	1	2			15	12	0	186	40	202	56	2	2	1	2	1	2	2		1	1	6	1	2			2	2	0	24	0	0
1	9	28	683	L	G	27	2	2	1	2	2	2	58	156	23.833	1	2			2	12	0	240	40	347	56	2	2	2	2	2	2			1	1	6	1	2			2	2	0	0	0	0
1	9	29	684	C	Z	33	2	2	1	2	3	4	74	152	32.0291	1	2			5	12	0	159	40	226	56	1	1	2	2	1	2	1	1	1	1	6	1	2			2	17	0	0	0	0
1	9	30	685	M	M	32	2	19	1	2	2	2	55	160	21.4844	1	2			10	9	0	62	40	102	56	2	2	1	1	1	2			1	1	1	1	2			2	2	0	16	0	0
1	9	31	686	R	B	30	1	4	1	2	2	3	71	176	22.921	1	2			6	11	0	88	40	169	56	2	2	2	2	2	2			1	1	6	1	2			2	15	0	52	1	0
1	9	32	687	P	M	31	1	4	1	2	2	1	61	165	22.4059	1	2			8	12	0	71	40	101	56	2	2	2	2	2	2			1	1	6	1	2			2	15	0	244	1	0
1	9	33	688	T	C	33	1	4	1	2	2	4	74	175	24.1633	1	2			2	12	0	65	40	98	56	2	2	1	1	1	2	2	2	1	1	6	1	2			2	15	0	336	1	0
1	9	34	689	S	K	28	1	22	2	2	3	2	98	183	29.2633	1	2			2	10	0	26	40	44	56	1	2	2	1	1	2	1	2	2			2	2			2	1	0	32	0	0
1	9	35	690	M	M	28	1	20	1	2	2	2	65	173	21.7181	1	2			7	4	0	61	37	107	37	2	2	1	1	1	2			1	1	2	2	2			2	2	0	32	0	0
1	9	36	691	D	V	68	1	2	1	2	1	3	64	170	22.1453	1	2			2	4	0	61	40	107	56	2	2	2	2	2	2			1	1	8		2			2	2	0	36	0	0
1	9	37	692	C	F	26	1	2	1	2	2	1	74	180	22.8395	1	2			5	12	0	69	40	161	56	2	2	1	1	1	2			1	1	1	2	2			2	2	0	0	0	0
1	9	38	693	A	G	33	1	2	1	2	3	3	74	180	22.8395	1	2			3	12	0	45	40	99	54	1	1	2	2	1	1	1	2	2			1	2			2	1	0	24	0	0
1	9	39	694	P	N	29	1	2	1	2	2	4	78	167	27.968	1	2			4	2	0	50	40	117	54	2	2	2	2	2	2			1	1	6	1	2			2	15	0	132	1	0
1	9	40	695	I	C	27	1	2	1	2	3	2	63	170	21.7993	1	2			3	10	0	33	40	61	56	1	1	2	2	1	2	1	2	2				2			2	1	0	0	0	0
1	9	41	696	P	B	42	1	2	1	2	3	2	82	177	26.1738	1	2			3	10	0	29	40	45	56	1	1	1	2	1	1	1		2	2			2			2	1	0	0	0	0
1	9	42	697	F	P	32	1	17	1	2	2	3	78	180	24.0741	1	2			1	12	0	46	40	92	54	2	2	2	2	2	2			1	1	8	1	2			2	2	0	0	0	0
1	9	43	698	D	G	45	2	3	1	2	2	1	54	155	22.4766	1	2			16	12	0	158	40	129	54	2	2	2	2	2	2			1	1	6	1	2			2	2	0	8	0	0
1	9	44	699	R	G	37	1	2	1	2	2	3	70	165	25.7117	1	2			3	12	0	32	40	63	56	2	2	2	2	2	2			1	1	3	1	2			2	2	0	24	0	0
1	9	45	700	L	K	32	1	2	1	2	3	3	75	180	23.1481	1	2			8	4	0	77	40	241	56	2	2	1	1	1	2			1	1	6	2	1	12	3	2	2	0	0	0	0
1	9	46	701	M	A	43	1	18	1	6	2	3	75	169	26.2596	1	2			11	5	1	25	40	26	56	2	2	2	2	2	2			1	1	6	1	2			2	2	0	0	0	0
1	9	47	702	G	F	69	1	2	1	2	1	1	65	160	25.3906	1	2			10	2	0	113		173		2	2	2	2	2	2			1	1	3		2			2	2	0	0	0	0
1	9	48	703	R	T	69	1	6	1	2	2	5	83	176	26.7949	1	2			7	3	0	98		114		2	2	2	2	2	2			1	1	2		2			2	15	0	60	1	0
1	9	49	704	V	V	25	1	2	1	2	3	3	68	170	23.5294	1	2			1	3	1	53	40	150	56	2	2	1	2	2	2			1	1	1	2	1	12	3	2	2	0	32	0	0
1	9	50	705	G	D	44	1	19	1	2	1	4	69	164	25.6544	1	2			8	5	0	178	40	377	56	1	1	2	2	1	2	1	2	2				1	13	3	2	1	0	0	0	0
1	9	51	706	R	I	54	2	15	1	2	1	2	75	160	29.2969	1				11	1	0	21	40	41	56	2	2	2	2	2	2			1	1	2		2			2	2	1	0	0	0
1	9	52	707	S	F	57	2	2	1	2	1	4	60	160	23.4375	1	2			11	2	0	35	37	53	40	2	2	2	2	2	2			1	1	3		2			2	2	0	24	0	0
1	9	53	708	M	F	66	2	2	1	2	1	2	66	168	23.3844	1	2			3	3	0	111	40	132	56	2	2	2	2	2	2			1	1	3		2			2	2	0	12	0	0
1	9	54	709	I	A	32	2	2	1	2	2	2	54	167	19.3625	1	2			9	4	0	88	40	112	56	2	2	1	1	1	2			1	1	6	2	1	5	2	2	2	0	0	0	0
1	9	55	710	M	P	35	1	4	1	2	2	2	72	167	25.8166	1	2			8	10	0	73		93		2	2	1	1	1	2			1		6	1	2			2	15	0	60	1	0
1	9	56	711	M	R	72	2	2	1	2	1	1	55	160	21.4844	1	1	2	1				168	40	146	56	2	2	2	2	2	2			1	1	8		2			2	2	0	0	0	0
1	9	57	712	B	G	36	1	2	1	2	2	4	65	175	21.2245	1	1	4	1				68	38	58	41	2	2	1	1	1	2			1	1	2		2			2	15	0	112	1	0
1	9	58	713	T	S	24	1	3	1	2	2	3	70	165	25.7117	2	1	4	1				78	40	155	56		3	1	1	1	3			1	1	6	2	2			2	2	0	0	0	0
1	9	59	714	D	O	46	2	2	1	2	3	2	44	174	14.533	2	1	4	1				73	40	41	56	2	3	2	3	3	3			1	1	1	1	2			3	2	0	24	0	0
1	9	60	715	V	P	59	2	2	1	2	1	2	63	165	23.1405	2	1	4	1				105	40	107	56	2	3	2	3	3	3			1	1	2		2			3	2	0	0	0	0
1	9	61	716	M	C	36	1	4	1	2	3	2	80	169	28.0102	1				8	12	0	132	40	150	56	2	2	1	1	1	3			1	1	6	1	2			2	2	0	36	0	0
1	9	62	717	R	S	32	1	20	1	2	2	1	76	170	26.2976	1	2			3	12	0	75		201		1	1	2	2	1	1	1	2	2			1	2			2	1	0	12	0	0
1	9	63	718	A	S	42	1	2	1	2	2	2	60	158	24.0346	1	1	4	1				303	40	159	56	2	2	1	1	3	3			1	1	8	2	2			2	15	0	64	1	0
1	9	64	719	L	C	55	2	2	1	2	3	3	54	160	21.0938	1	1	2	1				20	40	17	56	2	3	2	3	3	3			1	1	8	2	2			1	2	0	0	0	0
1	9	65	720	G	A	37	1	4	1	2	2	3	72	174	23.7812	1	1	4	2				49	40	64	56		3	3	3	3	3			1	1	8	2	2			2	2	0	24	0	0
1	9	66	721	C	G	39	1	2	1	2	2	3	68	165	24.977	1	2			6	4	0	34	40	36	56	2	3	2	3	3	3			1	1	1	2	1	10	3	1	15	0	96	1	0
1	9	67	722	E	B	20	1	2	1	2	2	2	73	188	20.6541	1	2			1	2	0	92	42	238	42	2	3	1	3	3	3			1	1	8	2	2			2	2	0	0	0	0
1	9	68	723	A	C	29	1	17	1	2	2	2	62	171	21.2031	2	2			0	3	0	46	40	124	56	2	2	1	3	2	3			1	1	1	2	2			2	2	0	32	0	0
1	9	69	724	F	B	35	1	2	1	2	2	4	69	172	23.3234	1	2			10	1	1	202	40	189	56		3	3	3	3	3			1	1	8		2			2	15	0	84	1	0
1	9	70	725	F	P	59	1	2	1	2	1	2	74	166	26.8544	1	2			3	12	0	68	40	53	56	1	2	2	1	1	2	1	2	2			2	2			3	1	0	36	0	0
1	9	71	726	T	S	41	2	2	1	2	2	3	59	150	26.2222	1	1	1	1				23	45	59	43	1	2	2	1	1	2			2			2	2			1	16	0	140	1	0
1	9	72	727	G	G	41	1	19	1	2	2	6	86	180	26.5432	1	2			3	10	0	28	40	35	56	1	2	2	1	1	2	2	2	2			2	2			1	1	0	32	0	0
1	9	73	728	E	B	35	1	2	1	2	2	3	70	168	24.8016	1	2			1	3	1	24	40	37	56	2	2	2	2	2	2			1	1	2		1	12		2	2	0	24	0	0
1	9	74	729	N	M	22	1	2	1	2	3	2	70	178	22.0932	1	2			2	4	1	27	40	29	56	2	2	2	2	2	2			1	1	6	2	1	12	2	2	2	0	0	0	0
1	9	75	730	A	L	47	1	2	1	2	3	3	70	165	25.7117	1				1	6	0	49	40	72	56	2	3	2	3	3	3			1	1	6	2	1	2	3	2	2	0	24	0	0
1	9	76	731	B	R	36	1	2	1	2	2	3	90	180	27.7778	1	2			3	4	0	101	40	256	56	2	3	2	3	3	3			1	1	6	2	1	12	3	2	15	0	116	1	0
1	9	77	732	P	M	47	1	2	1	2	2	4	60	160	23.4375	1	2			3	5	0	50	40	134	56	2	3	2	3	3	3			1	1	2	2	1	11	3	2	2	0	0	0	0
1	9	78	733	L	A	29	2	2	1	2	3	4	55	160	21.4844	1	2			6	4	0	64	40	121	56	2	3	2	3	3	3			1	1	6	2	2			2	2	0	0	0	0
1	9	79	734	S	S	41	1	2	1	2	3	2	75	180	23.1481	1	2			3	4	0	23	40	31	56	2	3	2	3	3	3			1	1	6	2	2			1	15	0	116	1	0
1	9	80	735	M	R	32	1	2	1	2	2	4	63	165	23.1405	1	2			4	3	0	66	40	107	56	2	3	2	3	3	3			1	1	7	2	1	12	3	2	2	0	0	0	0
1	9	81	736	L	A	47	1	2	1	2	2	1	70	175	22.8571	1	2			20	6	0	74	40	167	56	1	2	2	1	1	2	2	1	2			2	1	13	3	2	1	0	0	0	0
1	9	82	737	D	V	58	2	2	1	2	1	2	90	165	33.0579	1	2			2	2	0	121	40	196	56	2	3	2	3	3	3			1	1	8	2	2			2	2	0	12	0	0
1	9	83	738	F	G	61	1	4	1	2	1	3	74	176	23.8895	1	1	4	1				59	40	109	56	1	2	2	1	1	1	1	2	2			2	2			2	1	0	0	0	0
1	9	84	739	A	B	41	2	2	1	2	2	3	50	160	19.5312	1	1	4	1				19	40	33	56	2	3	2	3	3	3			1	1	8	2	2			1	2	0	0	0	0
1	9	85	740	M	P	60	2	2	1	2	3	4	63	159	24.9199	1	2			2	2	0	51	37	45	40	2	3	2	3	3	3			1	1	8		2			2	2	0	0	0	0
1	9	86	741	M	D	39	1	2	1	1	2	2	95	179	29.6495	1					2	1	58	40	137	56		3	3	3	3	3			1	1	3		2			2	2	0	24	0	0
1	9	87	742	G	G	59	1	2	1	2	2	3	75	170	25.9516	1	2			3	4	0	98	40	136	56	1	2	2	1	1	1	1	2	2			2	2			2	1	0	0	0	0
1	9	88	743	T	B	20	2	2	1	2	2	4	65	163	24.4646	1	2			1	5	1	147	37	291	40	2	3	1	3	3	3			1	1	2	2	2			2	2	0	0	0	0
1	9	89	744	G	P	65	1	2	1	2	1	2	82	170	28.3737	1	2	2		10	4	0	131	40	138	56	2	3	2	3	3	3			1	1	2		1	11	3	2	15	0	60	1	0
1	9	90	745	C	L	38	1	19	1	2	2	4	120	175	39.1837	1	2			5	4	0	76	37	112	40	2	3	2	3	3	3			1	1	1	2	2			2	2	0	0	0	0
1	9	91	746	B	G	47	1	2	1	2	3	3	78	182	23.5479	1				5	4	0	49	40	87	56	2	3	2	3	3	3			1	1	2	2	2			2	15	0	60	1	0
1	9	92	747	C	G	35	1	3	1	3	3	2	99	185	28.9262	1	2			6	0	0	90	40	230	45	2	3	3	3	2	3			1	1	6	2	1			2	2	0	0	0	0
1	9	93	748	E	M	53	1	2	1	2	2	4	72	170	24.9135	1	2			6	4	0	61	40	123	56	2	2	2	2	2	2			1	1	5		2			2	2	0	24	0	0
1	9	94	749	L	P	54	2	2	1	2	2	6	58	173	19.3792	1	1	5	1	0	1	0	48	40	68	56	2	3	3	3	3	3			1		8		2			2	2	0	0	0	0
1	9	95	750	A	S	55	1	2	1	2	2	2	80	178	25.2493	1	1	2	1				43	40	80	56	2	2	2	2	2	2			1	1	2	2	1	11	3	2	2	0	24	0	0
1	9	96	751	F	B	30	1	2	1	2	3	3	62	172	20.9573	1	1	2	1				121	56	178	56	2	3	2	3	3	3			1	1	3	2	2			2	2	0	0	0	0
1	9	97	752	A	S	61	2	11	1	2	2	2	48	162	18.2899	1	1	2	1				61	56	73	56	2	3	2	3	3	3			1	1	8		2			2	2	0	0	0	0
1	9	98	753	S	R	39	1	2	1	2	2	4	70	180	21.6049	1	1	2	1				84	56	108	56	2	3	2	3	3	3			1	1	8	2	2			2	2	0	24	0	0
1	9	99	754	F	Z	39	2	19	1	2	1	3	73	165	26.8136	1	1	3	1				38	56	47	56	1	2	2	1	1	2	1	2	2		8		2			1	1	0	0	0	0
1	9	100	755	G	D	53	1	2	1	2	3	3	76	178	23.9869	1	1	2	1				86	56	115	56	2	3	2	3	3	3			1	1	3	2	2			2	2	0	0	0	0
1	10	1	756	S	S	35	1	2	1	2	3	1	72	175	23.5102	1	2			9	6		89	45	83	43	2	2	2	2	2	2			1	1	2	2	1	5	3	2	2	0	20	0	0
1	10	2	757	G	P	41	1	2	1	2	2	4	90	175	29.3878	1	2			6	6		19		34		2	2	2	2	2	2			1		3	2	1	4	2	2	2	0	24	0	0
1	10	3	758	R	T	34	1	17	1	2	2	1	76	178	23.9869	1	1	3	1				54	45	120	43		3	3	3	3	3			1				2			0	2	0	12	0	0
1	10	4	759	O	B	44	2	2	1	2	1	4	56	159	22.151	1	2			4	3		46	45	60	43	2	2	2	2	2	2			1	1	3	2	1	9	2	2	2	1	0	0	0
1	10	5	760	A	A	53	2	2	1	2	1	4	75	160	29.2969	1	2			2	4		20	43	23	45	2	2	2	2	2	2			1	1	1		1	8	3	2	2	1	0	0	0
1	10	6	761	S	M	40	1	2	1	2	3	3	57	167	20.4382	1	2			1	3		87	43	110	45	1	2	2	1	1	2			1	1	1	2	1	6	2	2	17	1	0	0	0
1	10	7	762	S	E	42	2	2	1	2	3	3	55	165	20.202	1	1	2	1				42	43	55	43	2	2	2	2	2	2			1		8		2			2	2	0	12	0	0
1	10	8	763	G	S	32	1	2	1	2	2	1	72	178	22.7244	1	2			6	2	0	45	43	59	43	2	2	2	2	2	2			1	1	6		1			2	2	1	0	0	0
1	10	9	764			25	1	2	1	2	2	2	72	175	23.5102	1	2			2	2		72	42	175	43									1	1	8		1			2	2	1	0	0	0
1	10	10	765	G	G	37	1	2	1	2	2	3	78	180	24.0741	1	2			1	2	0	38	43	68	42	2	2	2	2	2		2		1				2			2	2	1	0	0	0
1	10	11	766	M	S	49	2	15	1	2	1	4	66	156	27.1203	1	2			10	4		19	43	25	45	2								1	1	8	2	1			2	2	1	0	0	0
1	10	12	767	B	A	39	2	2	1	2	2	4	62	165	22.7732	1	1	2	1				90	43	120	45	2	3	3	3	3	3			1		8	2	2			2	2	0	12	0	0
1	10	13	768	A	C	80	1	2	1	2	2	1	63	170	21.7993	1	2			25	4	1	54	43	90	45	2	3	3	3	3	3			1	1	2		1			3	2	1	0	0	0
1	10	14	769	R	C	20	2	2	1	2	2	3	65	160	25.3906	1	1	2	1				12	43	10	45	2							2	1		3	2	2			1	2	1	0	0	0
1	10	15	770	T	F	58	2	2	1	2	2	4	70	168	24.8016	1	2			4	3		31	43	41	45	2	2	2	2	2	2			1	1	2	2	1	5	2	2	2	1	0	0	0
1	10	16	771	P	A	57	1	2	1	2	2	3	70	170	24.2215	1	1	2	3				33	43	48	45	2	2	2	1	1	2	2	2	1	1	2	2	1			4	2	0	36	0	0
1	10	17	772	A	B	77	2	2	1	2	1	2	71	170	24.5675	1	1	2	1				40	43	19	45	2								1				2			2	2	1	0	0	0
1	10	18	773	M	A	58	2	18	1	2	2	3	69	158	27.6398	1	2			4	1	1	43		33		2	2	1	2	2	2	2	2	1	1			2			2	2	0	0	0	0
1	10	19	774	T	F	41	1	18	1	2	2	3	72	165	26.4463	1	2			15	3		128	43	379	43	2	2	2	2	2	2	2	2	2	1	8		1	9	5	2	4	0	0	0	2
1	10	20	775	A	F	59	1	2	1	2	2	2	69	158	27.6398	1	2			12	2		158		287		2	2	2	2	2	2	2	2	1	1	8		1	8	3	2	2	1	0	0	0
1	10	21	776	Z	N	72	1	2	1	2	2	2	75	170	25.9516		2			14	1		120	42	150	43	2	2	2	2	2	2	2	2	1		8		2			3	2	1	0	0	0
1	10	22	777			34	1	2	1	2	2	1	74	175	24.1633	1	2			6			23	42	28	43	2	2	2	2	2	2	2	2	1	2	8		1			2	2	1	0	0	0
1	10	23	778	F	G	72	2	18	1	2	1	3	68	162	25.9107	1	2			1	2		22	42	26	43	2	2	1	1	1				1		8		2			1	2	1	0	0	0
1	10	24	779	F	A	50	1	2	1	2	1	1	66	170	22.8374	1		2	1																1				2			2	2	0	12	0	0
1	10	25	780	M	B	60	2	2	1	2	1	2	80	168	28.3447	1	2			3	3		15	43	20	45	2								1	1	8	2	2			1	2	0	12	0	0
1	10	26	781	G	A	55	2	2	1	2	2	4	55	157	22.3133	1	2			4	1		34	43	35	45	2								1	1	8		1	6	2	1	2	1	0	0	0
1	10	27	782	E	G	60	1	2	1	2	2	3	68	175	22.2041	1	2			1	2		31	43	62	45	2								1			2	2			1	2	0	36	0	0
1	10	28	783	M	Z	19	1	2	1	2	2	3	65	168	23.03	1	2			1	2		282	43	749	45	2		2						1	1	1	2	2			2	2	0	36	0	0
1	10	29	784	A	P	65	2	2	1	2	1	5	80	168	28.3447	1	2			9	2		24	43	30	45	2								1	2	8	2	2			1	2	1	0	0	0
1	10	30	785	D	G	63	2	2	1	2	2	2	57	163	21.4536	1	2			20	1		66	43	85	43	2								1	1	2	2	1	6	2	2	2	0	12	0	0
1	10	31	786	M	M	62	2	15	1	2	1	1	62	160	24.2188	1				2	3		90	45	96	46	2								1	1	2	2	2			3	15	0	144	1	0
1	10	32	787	A	C	34	1	15	1	2	2	1	76	168	26.9274	1	2			7	1		94	45	213	43	2		2				2		1	1	1	2	1	7	3	2	2	0	8	0	0
1	11	1	788	F	T	50	1	15	1	2	1	1	66	171	22.571	1	2			25	12	2	72	40	44	40	1	1	2	2	1	2			1	1	8	1	2			3	17	0	8	0	0
1	11	2	789	D	Q	41	1	2	1	2	2	2	85	173	28.4005	1	2			10	20	3	48	40	61	40	1	2	2	1	1	2		1	1		8	1	2			3	18	0	180	1	0
1	11	3	790	M	S	59	2	2	1	2	1	3	94	158	37.6542	1	2			2	5		37	40	59	40	2	2	2	2	2	2			1	1	3		1			2	15	0	60	1	0
1	11	4	791	A	C	32	1	2	1	2	2	1	65	168	23.03	1	2			6	6		26	40	24	40	2	2	1	2	1	2			1	2	6	2	1	3	1	2	15	0	216	1	0
1	11	5	792	A	R	30	1	10	1	2	3	2	70	180	21.6049	1	2			2	4		20	40	16	40	2	2	2	2	2	2			1	1	6	2	1	5	0	2	2	0	36	0	0
1	11	6	793	M	C	28	1	19	1	2	2	7	60	167	21.5139	1	2			1	4		27	40	20	40	2	2	2	2	2	2			1	1	6	2	1	10	3	2	15	0	72	1	0
1	11	7	794	V	F	37	1	2	1	2	2	2	90	170	31.1419	1	2			3	3		24	40	30	40	1	2	2	1	1	2	2	2	1		3		1	5	2	2	17	0	12	0	0
1	11	8	795	A	V	54	2	4	1	2	2	4	55	155	22.8928	1	2			3	5		102	40	145	40	2	2	2	2	2	2			1	1	7		1	5	2	0	2	0	12	0	0
1	11	9	796	L	V	51	2	6	1	2	2	2	50	155	20.8117	1	2			3	10		72	40	100	40	2	2	2	2	2	2			1	1		2	1	4	3	2	2	1	0	0	0
1	11	10	797	G	G	44	1	2	1	2	2	2	64	176	20.6612	1	2			10	12		120	40	357	40	1	2	1	2	1	2			1	1	6	1	1	3	2	2	17	1	0	0	0
1	11	11	798	V	M	40	1	20	1	2	2	4	63	172	21.2953	1	2			15	10		104	40	178	40	2	2	1	1	1	2			1	1	6	2		6	5	3	15	0	240	1	0
1	11	12	799	L	C	44	1	19	1	2	2	3	80	175	26.1224	1	2			3	12	1	31	40	30	40	1	2	2	1	1	2	2	2	2			2	1	4	5	3	16	0	48	1	0
1	11	13	800	T	D	30	1	2	1	2	2	2	90	175	29.3878	1	2			3	6		48	40	33	40	2	2	1	1	1	2			1		1	2	1	3	1	2	15	0	168	1	0
1	11	14	801	A	G	66	2	2	1	2	1	4	60	160	23.4375	1	1	2	1				38	40	69	40	2	2	2	2	2	2			1		1	2	2			2	2	1	0	0	0
1	11	15	802	G	P	37	1	2	1	2	1	1	84	178	26.5118		2			5	4		80	40	60	40	1	2	2	1	1	2			1			1				2	18	0	72	1	0
1	11	16	803	U	F	39	1	2	1	2	2	2	71	168	25.1559	1	2			10	6	1	79	40	66	40	1	2	2	1	1	2	2		1			1	2			2	18	0	380	1	0
1	11	17	804	T	S	35	2	2	1	2	2	4	47	156	19.313		1	2	1				40	48	121	40	2	2	2	2	2	2			1	1	6		1	3	1	2	2	0	12	0	0
1	11	18	805	D	G	45	1	2	1	2	1	2	91	180	28.0864	1	2			15	10		174	40	52	40	1	1	2	2	1	2			1		8	1	2			2	18	0	240	1	0
1	11	19	806	B	C	37	1	2	1	2	3	2	78	177	24.8971	1	2			10			75	40	149	40	2	2	1	1	1	2			1	1	6	1	1	3	1	0	15	0	64	1	0
1	11	20	807	A	B	28	1	4	1	2	2	1	63	170	21.7993	1	2			2	6		40	40	51	40	2	2	2	2	2	2			1	1	1	2	1	3	1	2	15	0	120	1	0
1	11	21	808	O	G	34	2	4	1	2	3	1	64	160	25		2				2		51	40	87	40	2	2	2	2	2	2			1	1	6	2	1	3	3	2	15	0	60	1	0
1	11	22	809	S	Z	36	1	2	1	2	2	2	75	170	25.9516	1	2			10	6		76	40	129	40	2	2	2	2	2	2			1	1	7	1	1	5	4	2	2	0	8	0	0
1	11	23	810	R	B	49	1	2	1	2	2	1	85	173	28.4005		1	2	2				90	40	80	40	2	2	2	2	2	2			1	1	8		2			2	2	0	20	0	0
1	11	24	811	C	B	51	1	2	1	2	1	4	65	172	21.9713	1	2			4	6		35	40	58	40	2	2	2	2	2	2			1	1	2	2	1	3	2	2	2	0	36	0	0
1	11	25	812	G	L	37	1	2	1	2	2		75	173	25.0593	1	2			13			100	40	180	40	1	2	2	1	1	2	2	2	1	1	6	1	1			3	18	0	112	1	0
1	11	26	813	C	F	56	2	2	1	2	1	3	57	154	24.0344	1	2			4	6		27	40	32	40	2	2	2	2	2	2		2	1	1	3		1	4	2	0	2	1	0	0	0
1	11	27	814	P	R	39	2	2	1	2	3	2	58	160	22.6562		2			7	10		108	40	189	40	2	2	2	2	2	2			1	1	8	1	2			2	2	1	0	0	0
1	11	28	815	M	A	53	1	4	1	2	2		83	171	28.3848	1	2			10	6	1	29	40	47	40	1	2	2	1	1	2	2	2	2				2			2	1	0	12	0	0
1	11	29	816	B	S	66	2	4	1	2	2	3	64	165	23.5078	1	2			6	4		48	40	60	40	2	2	2	2	2	2			1	1	8		1	4	2	2	2	1	0	0	0
1	11	30	817	S	B	33	2	2	1	2	3	3	60	168	21.2585	1	2			2	6	1	39	40	60	40	2	2	2	2	2	2			1	1			1	1	1	2	2	1	0	0	0
1	11	31	818	A	S	47	2	4	1	2	3	4	80	180	24.6914	1	2			9	6		30	40	39	40	2	2	2	2	2	2			1	1	8		1			0	2	0	12	0	0
1	11	32	819	M	M	38	1	2	1	2	2	2	70	172	23.6614	1	2			7	6		120	40	123	40	1	2	2	1	1	2	2		1	1	6	1	1			2	18	0	44	1	0
1	11	33	820	L	S	44	1	16	1	2	2		52	165	19.1001	1	2			8	6		72				1	2	2	1	1	2			1	1	1	1	2			2	18	0	48	1	0
1	11	34	821	F	P	50	1	2	1		3	4	76	172	25.6896	1	2			10	6		60	40	112	40	1	2	1	1	1	2	1	2	2				1			2	1	0	12	0	0
1	11	35	822	T	S	31	2	2	1	2	2	3	62	163	23.3355		2			4			40	40	54	40	2	2	2	2	2	2			1	1	6	2	1	5	2	2	2	0	16	0	0
1	12	1	823	G	G	77	2	21	2	2	1		60	157	24.3418	2	2		1	5	0	0	21		28		1												2			1	1	0	0	0	0
1	12	2	824	G	P	63	1	2	1	2	1	2	68	170	23.5294	2	2		1	1	2	2	53		34														1			4	4	0	120	1	0
1	12	3	825	T	A	53	2	4	1	2	2	2	72	176	23.2438	2	2		1	1	0	1	45		74		2								2				2			0	8	0	24	0	1
1	12	4	826	A	R	84	2	2	1	2	1	4	54	160	21.0938	2	1	2	1				36		23										1				2			2	15	0	36	1	0
1	12	5	827	S	T	66	1	2	1	2	3	3	95	170	32.872	2	1	2	1				36		59		2								2				2			0	4	0	48	1	1
1	12	6	828	O	B	45	1	2	1	2	2	2	89	174	29.3962	2	2			1			30		51		2								2				2			0	4	0	72	1	1
1	12	7	829	G	B	80	1	2	1	2	1	2	64	170	22.1453		1	2	1				53		13		1															0	1	0	72	1	0
1	12	8	830	L	Z	75	2	6	1	2	2	1	74	171	25.3069	2	1	4	1				81		247														2			0	0	0	24	0	0
1	12	9	831	E	R	49	2	2	1	2	1	3	52	160	20.3125	2	2		1	10			141		40														2			3	4	0	120	1	0
1	12	10	832	A	B	32	2	2	1	2	2	3	45	170	15.5709	2	2		1	10		1	88		120		2		1	1	1	2			1							2	2	1	0	0	0
1	12	11	833	G	T	56	1	2	1	2	3	2	68	172	22.9854	2	1	5	1				39		23		2								2				2			0	4	0	120	1	0
1	12	13	834	P	G	34	1	2	1	2	2	2	58	164	21.5645		1	4	1				35		19		2								2				2			0	4	0	180	1	0
1	12	14	835	G	C	81	2	2	1	2	1	1	80	170	27.6817	2	1	5	1				24		44		2								2							0	4	0	12	0	2
1	12	15	836	O	G	93	2	6	1	2	1	1	56	160	21.875	2	1	5	1				78		28		2								2				2			0	4	0	12	0	2
1	12	16	837	B	C	66	2	18	1	2	1	3	64	163	24.0882		1	2	1				16		25		1								2							0	1	0	12	0	0
1	12	17	838	W	F	45	2	2	1	2	2	3	64	160	25	2	1	2	1				28		34		2								2							0	4	0	48	1	2
1	12	18	839	I	Z	68	2	2	1	2	1	1	63	168	22.3214		1	2	1				89		76										1				2			2	2	0	24	0	0
1	12	19	840	M	F	77	2	2	1	2	1	2	71	164	26.398		1		1				64		76		2								2				2			0	4	0	24	0	2
1	12	20	841	M	V	33	2	23	2	2	2	3	52	168	18.424	2				5	1		93		62		2								2							0	4	0	36	1	0
1	12	21	842	M	T	42	1	2	1	2	2		66	170	22.8374	2	2		1	10	2	1	365		205		2		1	1					1				2			2	15	0	180	1	0
1	12	22	843	V	B	61	1	2	1	2	2	2	79	176	25.5036	2	1	4	1				64		83		2								1				2			2	15	0	108	1	0
1	12	23	844	M	C	61	2	18	1	2	1	4	54	162	20.5761	2	2			10	1	1	27		22		2								1				2			2	2	0	12	0	0
1	12	24	845	P	P	63	1	2	1	2	1	3	88	174	29.0659	2	2			5			62		43														2			2	4	0	144	1	0
1	12	25	846	C	R	42	2	4	1	2	2		61	161	23.533	2	2			10	1		38		39		2								2				2			3	4	0	180	1	0
1	12	26	847	G	T	40	1	2	1	2	1	3	64	168	22.6757		1	2	1																1					14		1	2	0	36	0	0
1	12	27	848	F	P	73	2	2	1	2	1	1	71	176	22.921	2	2			10			40		68		2								2							3	4	0	144	1	0
1	12	28	849	P	S	73	1	18	1	2	1	2	68	174	22.46	2	2		1	2			56		102		2								2							0	4	0	36	0	2
1	12	29	850	L	P	72	2	2	1	2	1	3	60	164	22.3081	2	2		1	10			42		26		2								2				2			0	4	0	48	1	2
1	12	30	851	M	S	78	2	2	1	2	1	3	56	160	21.875	2	2			10	1	1	75		88		2								1							0	2	0	24	0	0
1	12	31	852	C	M	69	1	2	1	2	2	4	76	177	24.2587	2	1	4	1				153		350		2								2				2			0	4	0	48	1	2
1	12	32	853	A	V	64	1	18	1	2	1	3	72	168	25.5102	2	2		1	2			74		50		2								2							4	4	0	48	1	2
1	12	33	854	B	P	79	1	2	1	2	1	1	68	170	23.5294	2	1	2	1				36		61		2								2				2			0	4	0	72	1	2
1	12	34	855	F	B	61	1	2	1	2	2		60	174	19.8177	2	1	2	1				37		82		2				1				2							0	4	0	120	1	2
1	12	35	856	G	A	80	1	6	1	2	1		72	178	22.7244	2	1	4					81		53		2								2				2			4	4	0	24	0	2
1	12	36	857	P	I	93	2	17	1	2	1	3	35	150	15.5556	2	1	4	1				155		95		2								1							0	2	1	0	0	0
1	12	37	858	R	M	54	2	2	1	2	2	2	56	160	21.875	2	1	2	1				162		251		2		1		1				2							2	4	1	0	0	0
1	12	38	859	M	M	34	1	2	1	2	2	3	59	174	19.4874	2	1	2	1																1			1	2			2	2	1	0	0	0
1	12	39	860	C	Z	69	1	2	1	2	1	1	64	172	21.6333	2	1	2	1				49		58		2								1				2			2	15	0	60	1	0
1	12	40	861	L	P	64	1	2	1	2	1		64	170	22.1453	2	2		1	10	1	1	73		82		2								2				2			3	4	0	120	1	2
1	12	41	862	M	C	77	1	15	1	2	3	1	60	170	20.7612	2	2			2	1	2	53		32										1				2			3	2	1	0	0	0
1	12	42	863	O	T	47	1	2	1	2	2	2	64	170	22.1453	2	1	2	1								2								1				1			1	15	0	48	1	0
1	12	43	864	G	L	58	1	2	1	2	2		84	176	27.1178	2	2			2	1	3	120		150		2								2				2			3	4	0	120	1	0
1	12	44	865	G	C	65	1	2	1	2	1	2	64	175	20.898	2	2		1	3			93		49		2								2				2			0	4	0	120	1	2
1	12	45	866	A	B	77	1	2	1	2	2	2	60	160	23.4375	2	2			2	2	2	120		76		2								2				1			4	4	1	0	0	0
1	12	46	867	L	M	40	1	19	1	2	2		68	160	26.5625	2	2		1	1			200		320		2								2				1			3	4	0	120	1	2
1	12	47	868	C	G	77	1	4	1	2	1	3	58	160	22.6562	2	2		1	1							2								2				1			4	4	0	120	1	2
1	12	48	869	M	C	71	2	8	1	2	1	1	56	180	17.284	2	2		1	5	1		140		100		2								2							3	4	0	12	0	2
1	12	49	870	L	D	83	1	8	1	2	1	2	58	164	21.5645		1	4	1				78		100		2								2				2			0	8	0	24	0	1
1	12	50	871	M	F	62	1	2	1	2	1		84	176	27.1178	2	2			2			150		200		2								2				1			3	4	0	120	1	2
1	12	51	872	A	S	78	2	2	1	2	1	1	56	160	21.875		2		1	5	1		91		99		2								2				2			0	4	0	120	1	2
1	12	52	873	R	G	77	1	2	1	2	1	2	80	172	27.0416	2	2			5			100		98		2								2				2			0	4	0	120	1	2
1	12	53	874	L	M	50	1	2	1	2	1	1	68	160	26.5625	2	2		1	5		1	150		100		2								2				2			3	4	0	120	1	2
1	12	54	875	M	G	73	2	18	1	2	1	2	68	164	25.2826	2	1	2	1				52		118		2								1				2			1	2	0	24	0	0
1	12	55	876	P	P	82	1	6	1	2	1	2	88	180	27.1605	2	1	2	1				58		64		2								2				2			0	8	0	24	0	1
1	12	56	877	M	G	79	1	2	1	2	1	1	76	172	25.6896	2	2		1	10	1		89		48		2								2							3	4	0	120	1	2
1	12	57	878	F	A	92	2	8	1	2	1	1	64	160	25	2	1	4	1				513		316		2								2							0	8	0	24	0	1
1	12	58	879	A	M	53	1	18	1	2	1	3	72	176	23.2438	2	1	4	1				88		68		2								2				2			0	4	0	60	1	0
1	12	59	880	P	M	73	1	2	1	2	1	1	72	170	24.9135	2	1	4	1				128		312		2								2				2			0	4	0	60	1	0
1	12	60	881	F	T	68	2	2	1	2	1	1	52	150	23.1111	2	1	4	1				71		101		2								2				2			1	8	0	24	0	1
1	12	61	882	P	F	41	1	2	1	2	2	1	60	176	19.3698	2	1	4	1				41		50		2								2				2			3	4	0	200	1	2
1	12	62	883	A	B	67	1	2	1	2	1	2	72	168	25.5102	2	2		1	5			40		151		2								2				2			1	4	0	36	0	2
1	12	63	884	C	P	77	1	2	1	2	2	2	60	164	22.3081	2	1	4	1				57		35		2								1							3	15	0	160	1	0
1	12	64	885	T	C	33	2	4	1	2	2	2	68	168	24.093	2	2		1		1		125		258		2								2				1			0	5	0	24	0	0
1	12	65	886	M	C	70	2	2	1	2	1	1	76	174	25.1024	2	1	4	1				24		19		2								1							2	15	0	36	1	0
1	12	66	887	S	B	67	1	2	1	2	1	2	68	170	23.5294	2	2		1	2	1		72		63		2								2							4	4	0	60	1	0
1	12	67	888	A	S	73	2	2	1	2	1	2	72	160	28.125	2	1	4	1								2								2				2			0	4	0	76	1	0
1	12	68	889	M	V	70	1	2	1	2	1	2	56	160	21.875	2	1	2	1				64		80		2								2				2			0	4	0	120	1	2
1	12	69	890	E	M	62	1	2	1	2	2	1	64	164	23.7954	2	2			10		2	140		140		2		1		1				1				2			2	15	0	120	1	0
1	12	70	891	A	P	44	1	2	1	2	1	1	68	170	23.5294	2	1	2	1				83		102		2								2				2			0	4	0	120	1	2
1	12	71	892	R	D	43	1	2	1	2	2	1	60	168	21.2585	2	1	4	1				41		75		2								2							0	4	0	60	1	2
1	12	72	893	Z	G	69	1	1	1	2	2	2	64	170	22.1453	2	2		1	2	1		30		64		2								2							4	4	0	24	0	2
1	12	73	894	A	K	78	1	2	1	2	1	1	68	164	25.2826	2	1	2	1				78		96										1							2	15	0	60	1	0
1	12	74	895	M	V	70	1	2	1	2	1	1	80	178	25.2493	2	1	5	1								2								1				2			1	15	0	60	1	0
1	12	75	896	L	C	57	2	15	1	2	1	3	72	165	26.4463	2	1	2	1				16		44		1								2				2			1	1	0	24	0	0
1	12	76	897	M	D	75	2	21	2	2	2	3	64	164	23.7954	2	1	5	1				120		360		2								1							1	2	0	12	0	0
1	12	77	898	L	T	32	2	2	1	2	1	4	72	170	24.9135	2	1	4	1				88		64		2								2				2			0	4	0	120	1	2
1	12	78	899			76	2	2	1	2	1	1	72	176	23.2438	2	1	4	1				84		44		2								2				2			0	8	0	24	0	1
1	12	79	900	N	V	37	1	2	1	2	2	4	54	160	21.0938	2	1	4	1				130		100		2								2							0	4	0	120	1	2
1	12	80	901	M	F	70	2	7	1	2	1	1	76	170	26.2976	2	1	5	1				88		26		2								1				2			1	2	0	24	0	0
1	12	81	902	C	G	71	1	4	1	2	1	1	56	160	21.875	2	2			1	2	1	76		100		2								2							4	4	0	24	0	2
1	13	1	903	F	M	37	1	3	1	3	2	2	74	176	23.8895	2	2			15	0	1	85	40	27	40	2	2	2	1	3				1		8	1	2			3	15	0	120	1	0
1	13	2	904	R	R	60	2	2	1	3	2	4	70	161	27.0051	1	2			6	5		18	40	21	40									2		2	2	1			2	0	0	12	0	0
1	13	3	905	F	S	26	1	4	1	3	3	3	74	180	22.8395	1	2			3	10		120	40	593	40	2				2				1	1		2	1	7		2	2	1	0	0	0
1	13	4	906	W	S	29	1	24	2	3	1		68	176	21.9525	1	2			4	4		92	40	172	40	1	1			1		1	2	2			2	1	4	2	2	1	1	0	0	0
1	13	5	907	A	F	77	2	3	1	3	2	2	54	161	20.8325	1	2			7	3		35	40	54	40	1	1			1		1	2	2			2	2			2	1	0	12	0	0
1	13	6	908	M	G	65	2	3	1	3	2	2	76	161	29.3199	1	2			11	5		132	40	209	40	2	2	2	2	2				1	1	2		2			2	2	1	0	0	0
1	13	7	909	S	D	74	1	3	1	3	3	2	71	172	23.9995	1	2			2	4		34	40	60	40	2		2		2					1	2		2			2	0	0	12	0	0
1	13	8	910	M	C	69	2	3	1	3	1	1	58	156	23.833	1	2			8	5		93	40	73	40										1	5		2			3	0	1	0	0	0
1	14	1	911	A	M	63	2	4	1	4	1	2	69	160	26.9531	1	2			10	4	1	78	40	125	40	2	3	2	3	3	3			1	1	2		1	9	4	3	2	0	12	0	0
1	14	2	912	G	R	76	1	6	1	4	1	2	75	175	24.4898	1	2			10	5	0	104	40	95	40	2	2	1	2	1	3			1	1			2			3	2	0	0	0	0
1	14	3	913	A	P	84	2	4	1	4	1	2	44	156	18.0802	1	2			30	3	0	71	40	69	40	2	2	1	1	1	3			1				2			2	2	1	0	0	0
1	14	4	914	S	N	50	1	17	1	4	3	4	81	179	25.2801	1	1	2	2					40		40	1	3	3	3	1	2	1						2			3	1	0	24	0	0
1	14	5	915	E	S	64	1	9	1	4	1		78	170	26.9896	1	2			13	5		35		28		2	3	2	3	2	3			1	2			2			3	15	0	92	1	0
1	14	6	916	F	P	68	1		3	4	1	2	70	169	24.5089	1	2				3	4	28	40	17	40	2	3	3	3	2	3	2		2	2			2			3	4	1	0	0	0
1	14	7	917	F	B	55	1	4	1	4	3	3	84	170	29.0657	1							65	40	38	40	2	3	2	3	3	3			2	2			2			3	4	0	60	1	2
1	14	8	918	E	G	78	2	4	1	4	1		42	158	16.8242	1	2			10	3		72	40	80	40	2	2	2	2	2								2			2	0	1	0	0	0
1	14	9	919	R	C	47	2	15	1	4	1	2	73	170	25.2595	1	2			20	4		32	40	21	40	2	3	3	3	1	3			2				2			3	4	0	36	1	0
1	14	10	920	G	C	65	1	4	1	4	1	2				1	2			20	3		66	40	101	40	1	2	2	1	1	2	2	2	2				1			2	1	0	24	0	0
1	14	11	921	G	P	76	2	19	1	4	1	2	72	160	28.125	1	2			7	5		109	40	118	40	2	3	3	3	2	3			1	1			2			3	2	1	0	0	0
1	14	12	922	E	L	77	1	4	1	4	1	3	60	165	22.0386	1	2			7	3		61	40	63	40	1	1	2	2	1		1		2				2			3	1	0	36	0	0
1	14	13	923	M	M	50	2	12	1	4	2	3	45	150	20	1	2			10	2		39	40	60	40	1		2	1	1		1	2	2				1	11	3	2	1	1	0	0	0
1	14	14	924	L	T	42	1	4	1	4	3	3	73	175	23.8367	1	2			17	3		21	40	29	40	1	2	2	1	1				2				1	5	4	3	1	0	24	0	0
1	14	15	925	A	R	67	2	4	1	4	2	3	53	165	19.4674	1	2			5	3		42	40	30	40		3	3	3	3	3			1	1	7		1	7	3	2	2	0	24	0	0
1	14	16	926	S	T	77	2	6	1	4	1	2	67	160	26.1719	1	2			4	4		122	40	185	40	2	2	1	2	1	3			1	1			2			3	2	0	24	0	0
1	14	17	927	P	C	35	1	4	1	4	2	4	70	169	24.5089	1	2			16	5		45	40	76	40	2	3	1	1	1	3			1	1	1		1	3	1	2	2	0	24	0	0
1	14	18	928	G	M	65	1	17	1	4	1	2	70	165	25.7117	1	2			10	3		34	40	38	40	2	3	1	2	1	3			1	1	2		1	5	4	3	2	0	12	0	0
1	14	19	929	L	N	74	2	4	1	4	1	1	67	172	22.6474	1	2			8	2		32	40	31	40		3	3	3	3	3			1	1	2		2			2	2	0	12	0	0
1	14	20	930	M	L	44	1	20	1	4	1		80	169	28.0102	1	2			2	2		23	40	42	40		3	3	3	3	3							2			2	0	0	36	0	0
1	14	21	931	A	F	66	2	4	1	4	1	3	57	158	22.8329	1	2			11	3		66	40	84	40	2	2	2	2	2	3			1	1	2		1	9	3	2	2	0	12	0	0
1	14	22	932	E	V	56	1	4	1	4	3	2	74	170	25.6055	1	2			12	3		35	40	45	40	2	3	2	3	3	3			1	1	2		1	7	1	2	2	0	12	0	0
1	14	23	933	G	M	66	2	15	1	4	1	5	60	150	26.6667	1	2			1	3	1	174	40	173	40		3	3	3	3	3			1	1	3		2			2	2	0	12	0	0
1	14	24	934	D	B	61	2	4	1	4	1		57	156	23.4221	1	2			10	3	0	62	40	61	40	2	2	1	2	1	3			1	1	2		1	9	3	2	2	1	0	0	0
1	14	25	935	S	S	60	2	17	1	4	2	2	49	150	21.7778	1	2			6			118	40	203	40									1	1	2		1	9	1	2	2	0	24	0	0
1	14	26	936	G	U	59	1	4	1	4	3	1	81	180	25	1	2			4		1	19	40	13	40	2	2	2	2	2	3			2		8		2			3	4	0	12	0	2
1	14	27	937	A	N	39	1	24	2	4	3	4	85	178	26.8274	1	2			1	2	0	140	40	170	40	2	1	3	3	3	3			1		7		1	11	3	2	2	0	0	0	0
1	14	28	938	C	M	40	1	4	1	4	2	3	101	176	32.6059	1	2			8	2		23	40	47	40	2	2	1	3	1	3			1	1	2		1	2	0	2	2	1	0	0	0
1	14	29	939	F	G	63	1	6	1	4	1	2	72	167	25.8166	1	2			11	3	0	119	40	176	40									1	1	2		1	9	4	3	2	1	0	0	0
1	14	30	940	G	F	72	1	8	1	4	2	2	80	175	26.1224	1	2			6	2		35	40	28	40	2	3	2	3	3	3			2		8		2			3	4	0	12	0	2
1	14	31	941	L	P	66	1	4	1	4	1	2	70	169	24.5089	1	2			14	3		41	40	62	40	2				2				1	1	2		1	10	3	3	2	1	0	0	0
1	14	32	942	P	T	73	1	17	1	4	1		79	165	29.0174	1	2			2	4	1	50	40	46	40													2			3	0	0	12	0	0
1	14	33	943	A	R	77	1	4	1	4	2	2	75	167	26.8923	1	2			8	3	0	27	40	19	40	1	3	3	1	1	3	1	2					1	7	3	2	1	1	0	0	0
1	14	34	944	F	G	72	2	18	1	4	1	2	89	150	39.5556	1	2			5	2		118	40	196	40	2	3	3	3	2				1	1	2		2			3	2	1	0	0	0
1	14	35	945	G	S	71	2	4	1	4	1		89	160	34.7656	1	2			20	3		131	40	116	40	2				2				1	1	2		2			3	2	1	0	0	0
1	14	36	946	A	D	53	2	17	1	4		4	62	162	23.6244	1	2			3	3		45	40	52	40	1	2	2	1	1	1	2		2				2			2	1	1	0	0	0
1	14	37	947	M	C	81	2	4	1	4	1	2	54	152	23.3726	1	2			5	3		84	40	146	40	2	2	2	2	2	2	2	2	1	1	3		2			2	2	1	0	0	0
1	14	38	948	F	Z	73	1	4	1	4	1	2				1	1	5	3				42	35	22	40	2	3	3	3	2	3			2				2			3	4	1	0	0	0
1	14	39	949	T	D	62	2	17	1	4	2	2	50	161	19.2894	1	2			2	5		49	40	63	40	2	2	2	2	2	2	2	2	2				1			2	4	1	0	0	0
1	14	40	950	E	G	81	1	4	1	4	1	2	63	165	23.1405	1	2			3	3		88	40	132	40		3	3	3	3	3			1	1	8		2			2	2	0	12	0	0
1	14	41	951	F	R	72	1	4	1	4	1		60	172	20.2812	1	2			14	3		231	40	281	40	2		1	2	1	3			1				1			3	2	1	0	0	0
1	14	42	952	G	D	54	2	14	1	4	1		44	157	17.8506	1	2			7	3		65	40	135	40	2								1	1	2		1	7	2	2	2	1	0	0	0
1	14	43	953	P	V	43	1	4	1	4	3	3	62	175	20.2449	1	2			11	2		43	40	155	40	2				1				2				1			2	4	1	0	0	0
1	14	44	954	B	G	62	2		3		1	2	70	145	33.2937	1	2			3	3	1	32	40	32	40	2	3	3	3	3	3			2				2			3	4	0	36	1	2
1	14	45	955	A	L	72	2	4	1	4	1		53			1	2			10	3		27	40	38	40	2	2	2	2	2	3			1	1	2		1	8		2	2	1	0	0	0
1	14	46	956	F	C	59	2	20	1	4			68			1	2			10	4	1	29	40	24	40	1	2	2	2	1	2		1	2				1			3	1	1	0	0	0
1	14	47	957	M	M	65	2	17	1	4	1					1	2			6	2		48		61		2	2		2	1	3			2				2			2	4	1	0	0	0
1	14	48	958	M	P	80	2	8	1	4	1		52			1	2			17	3		171	40	172	40	2	2	2	2	2	2	2	2	1	1	2		1	8		3	2	1	0	0	0
1	14	51	959	F	H	54	2	21	2	4	3	1	52	153	22.2137	1	2			2	4		48	40	53	35	2	3	3	3	3	3			1	1	2		1	5	3	2	2	0	12	0	0
1	14	52	960	E	S	71	2	4	1	4	1	1				1	2			10			72	40	84	35	2	3	3	3	3	3			1				2			2	2	0	12	0	0
1	14	53	961	A	M	34	1		3		3	4				1	1	4	1										1		1				1	1	4		1	5	3	2	2	0	12	0	0
1	14	54	962	A	V	76	2	4	1	4	1	2				1	2			5	3	1	115	40	227	40	2								1	1	2		2			2	2	0	24	0	0
1	14	55	963	G	M	77	1	4	1	4	1	2	70	170	24.2215	1	2			2	4		61		53			3	3	3	3	3			1	1	3		2			2	15	0	48	1	0
1	14	56	964	A	A	68	1	2	1	4										7	2		22	40	18	40	2	2	2	2	2	3			2				1			3	4	0	36	0	2
1	14	57	965	L	R	52	1	4	1	4	2	2				1	2			2	3	1	66	35	25	40	2	3	3	3	3	3			2				2			3	4	0	164	1	0
1	14	58	966	S	C	69	1	4	1	4	3	2	87	165	31.9559	1	2			98			93	41	154	55	2	3	3	3	3	3			1				2			2	15	0	48	1	0
1	14	59	967	E	P	69	2		3		3	3	72	168	25.5102		2			2	3	0	247		274		2	2	2	2	1				1		2		1	11	3	2	2	1	0	0	0
1	14	60	968	A	M	65	2		3		3	4	65	162	24.7676	1	2			6	3	0	50		60		2	2	2	2	2	2	2				2		1	5	2	2	0	0	12	0	0
1	14	61	969	O	S	73	1		3							1	2			6	3	0					2	2	2	2	2	2	2			1	3		2			2	0	0	24	0	0
1	14	62	970	I	G	59	2		3		1	4	64	165	23.5078	1	2			3	2		22		23		2	2	2	2	2	2	2	2	1		2		2			1	2	1	0	0	0
1	14	63	971	F	B	56	1	4	1	4	3	3	86	170	29.7578	1	2			4	2	1	39	40	20	40	2	2	3	3	3	3			2	2			2			3	4	0	60	1	2
1	14	64	972	G	C	67	1	6	1	4						1	2			4	3		51	40	64	40		3	3	3	3	3							1	8	3	2	0	0	12	0	0
1	14	65	973	G	P	70	1	24	2	4	2	3	60	157	24.3418	1	2			2	3		49	35	64	40	2	3	3	3	2	3			1	1	2		2			2	2	1	0	0	0
1	14	66	974	P	F	72	1	16	1	4	3	3	65	165	23.8751	1	2			4	3		121	35	174	40	2	3	3	3	3	3			1	1	3		2			2	2	0	24	0	0
1	14	67	975	A	D	56		4	1	4	3	4	60	166	21.7738	1	2			1	2		44	35	53	40	2	3	3	3	3	3			2				2			2	4	0	116	1	2
1	14	68	976	L	U	66	2	19	1	4	1	2	59	162	22.4813	1	2			1	1		30	35	34	40									1	1	3		1	7	1	2	2	1	0	0	0
1	14	69	977	P	P	44	1	4	1	20	2	1	76	174	25.1024	1	2			16			43	47	59	45	2	3	3	3	1	3			1	1	6		1	7	3	2	15	0	132	1	0
1	14	70	978	B	P	70	1	4	1	4	1	2	95	170	32.872	1	2			4	3	2	47	35	54	40													1	5	4	3	0	0	36	0	0
1	14	71	979	D	R	75	1	4	1	4	1		64	170	22.1453	1	2			16	2		12	35	20	40	2								1	2	2		1			3	2	1	0	0	0
1	14	72	980	D	L	65	1	17	1	4	2					1	2			12			30		54		1	2	2		1								2			2	1	0	48	1	0
1	14	73	981	A	L	51	2	17	1	4	1	4	61	165	22.4059	1	2			19	6		42	35	27	40	1		2	2	1								1	9	4	3	1	1	0	0	0
1	14	74	982	M	M	86	2	17	1	4	1					1	2			7	3		52	35	31	40	2				2	3			1	1	2		2			3	2	1	0	0	0
1	14	75	983	E	L	75	2	19	1	4	1		73	150	32.4444	1	2			11	1		61	35	93	40	2	3	3	3	2	3			1	1			2			2	2	1	0	0	0
1	14	76	984	S	D	51	1	19	1	4	3	4	63	162	24.0055	1	1		2				28		46		2								2				2			0	8	0	24	0	1
1	14	77	985	A	R	66	1	4	1	4	2	4				1	2			10	5		41	35	27	40	2	2	2	2	1	2	2		1				1	5	4	3	9	0	60	1	0
1	14	78	986	L	B	69	2	4	1	4	1	2	48	158	19.2277	1	2			5	4		57	35	68	40	2	3	1	1	1	3			1	1	2		2			3	2	1	0	0	0
1	14	79	987	E	B	60	2	4	1	4	2	2	84	160	32.8125	1	2			2	2		34	35	52	40	2	2	2	2	2	2	2	2	2				2			2	8	1	0	0	0
1	14	80	988	P	G	60	1	6	1	4	3		75	177	23.9395	1	2			4	4		86	35	46	40									1	1			2			3	15	0	48	1	0
1	14	81	989	R	R	72	1	4	1	4	2	2	75	175	24.4898	1	2			7	4	1	237	35	184	40	2	2	1	2	3	3			1	1	2		1			3	2	1	0	0	0
1	14	82	990	I	T	84	1	6	1	4	1		65	168	23.03	1	2			9	3		42	35	37	40	2		2		2				1	1			2			2	2	1	0	0	0
1	14	83	991			63	1	4	1	4	2					1	2			1	1	1	17		22			3	3	3	3	3							2			3	4	0	48	1	0
1	14	84	992	E	V	61	1	2	1	4	3		82			1	2			7	4		111	35	149	40	1	2	2	1					2				1	8	3	3	16	0	48	1	0
1	14	85	993	C	T	63		19	1	4	1		59	150	26.2222	1	1	2	1				25	35	16	40	2	2	2	2	2	2	2	2	2	2			2			2	8	1	0	0	0
1	14	86	994	M	M	71	1	15	1	4	1		74			1	2			3	4		36	35	33	40	2				2				1	1	8		1	7	3	2	2	1	0	0	0
1	14	87	995	M	P	82	1	17	1	4	1	2	80	170	27.6817	1	2			2	4		109		142		2				2				1	1	3		2			3	2	1	0	0	0
1	14	88	996	C	S	65	2	4	1	4	3	4	48	162	18.2899	1	2			5	2		47	35	46	40		3	3	3	3	3			1	1	1		1			2	2	1	0	0	0
1	14	89	997	T	B	60	2	4	1	4						1	2			2	3		58	35	36	40	2				2				2	2			2			3	4	1	0	0	0
1	14	90	998	M	C	80	2	19	1	4	1		85	150	37.7778	1	2			9	4	1	21	35	11	40									1	1			2			3	2	1	0	0	0
1	14	91	999	P	P	56	1	15	1	4	1	6	67			1	2			1	3		80	35	123	40	2	2	1	2					1	1	2		1	9	3	2	2	0	36	0	0
1	14	92	1000	L	F	32	1	4	1	4	3		57			1	2			7	2		80	35	130	40	2	2	1	1	1								2			2	0	0	36	0	0
1	14	93	1001	A	C	56	2	4	1	4	2	4	70	165	25.7117	1	2			5	3		40	35	39	40	2								1	1	2		1	7	3	2	2	1	0	0	0
1	14	94	1002	G	S	62	1	4	1	4		3				1	2			7	3		22	35	30	40	2	2	1	2	1				1	1	2		1	3	2	2	2	1	0	0	0
1	14	95	1003	G	A	73	2	4	1	4													22	35	14	40	2	2	1	2	2				2			2	2			3	4	1	0	0	0
1	14	96	1004	N	Z	54	1	4	1	4	3	1	81	178	25.565	1	2			4	2		18		23		1												2			2	1	0	48	1	0
1	14	97	1005	C	M	64	2	4	1	4	2	1	60	165	22.0386	1	2			7	3		135		135		2	2	2	2	2	2			1	1	3		1	10	3	2	15	0	36	1	0
1	14	98	1006	F	G	27	1	4	1	4	2	3	80	190	22.1607	1	2			3	2		26	35	35	40	2	3	3	3	3	3			1	1	3		2			1	2	0	12	0	0
1	14	101	1007	A	B	59	1		3		1	5	97	180	29.9383	1	2			30	3	0	32	35	51	35	2	2	1	2	1				2				1	7	3	2	8	1	0	0	0
1	14	102	1008	M	O	37	1	40	2	40	1	3				1	2			1	2	1	67	35	165	35	2	2	2	2	2	2			2				2			0	4	1	0	0	0
1	14	103	1009	S	L	58	1	12	1	4	1	4	60	160	23.4375	1	2			8	3	0	96	35	159	40	2	2	2	2					1	1	1		1	9	3	2	2	1	0	0	0
1	14	104	1010	G	Z	72	1	19	1	4	1	2	65	175	21.2245	1	2			2	2	0	56	35	68	40	2	2	2	2	1				1	1	3		2			2	2	1	0	0	0
1	14	105	1011	L	V	68	1	4	1	4	1	1				1	2			8	2	0	19	35	23	40	1	2	2	1	1		2		2				2			1	1	1	0	0	0
1	14	106	1012	M	C	73	2	11	1	4	1	2				1	2			15	6	1	81	35	26	40	2	2	1	2	1	2			1	1			1			3	2	1	0	0	0
1	14	107	1013	S	S	35	2	4	1	4	3	4	51	164	18.9619	1	1	2	2				20	35	19	40	2	2	2	2	2	2	2	2	1	1	8		2			1	2	0	12	0	0
1	14	108	1014	B	S	36	1	4	1	4	3	4	70	176	22.5981	1	1	5	2				22	35	36	40	2	2	2						1	1	8		1			1	2	0	12	0	0
1	14	109	1015	M	F	46	1		3				99	172	33.464	1	1	1	1				61	35	32	40	2				1				2				2			0	8	0	12	0	1
1	14	110	1016	B	L	42	1		3		1		60	162	22.8624	1	1	2	1				129	35	139	40						3			1	1	8		2			2	2	1	0	0	0
1	14	111	1017	M	P	66	2	8	1	4	2		65	150	28.8889	1	1	2	1									3	3	3	3	3							2			0	0	1	0	0	0
1	14	112	1018	G	M	69	2	16	1	4	1		66	150	29.3333	1	2			15	3		36		56		2	1		1					1	1	2		1	1	2	2	2	1	0	0	0
1	14	113	1019	R	P	77	2	4	1	4	1	1	57	168	20.1956	1	2			11	3	1	41		26		2		1		1				1	1			2			2	2	1	0	0	0
1	14	114	1020	S	A	51	1	24	2	4	3	4	80	176	25.8264	1	2			5	5		76	35	100	40	2								1	1	1		1	11	3	3	2	1	0	0	0
1	14	115	1021	F	T	73	2	4	1	4	2	3	54	155	22.4766	1	2			4	4		65	35	69	40	2	2	2	2	2	2	2	2	2	2			1	9	1	0	4	1	0	0	0
1	14	116	1022	B	S	64	1	4	1	4	3		79	165	29.0174	1	2			15	4		53	35	78	40	2	2	1	2	2				1	1			1			3	2	1	0	0	0
1	14	117	1023	M	O	78	2	4	1	4	3	2	72	165	26.4463	1	2			2	4		26		11		2	2	2	2	2	2	2	2	2	2			2			3	4	0	60	1	2
1	14	118	1024	G	V	68	1	16	1	4	1	2	55	150	24.4444	1	2			2	3		22	35	23	40	2				2				2				2			2	8	0	24	0	1
1	14	119	1025	R	L	68	1	16	1	4	1	2	65	160	25.3906	1	2			3	3		86	35	121	40	2				2				1	1	2		1	5	3	2	2	0	36	0	0
1	14	120	1026	P	M	50	1	15	1	4	3	4				1	2			8	9		59	35	96	40	1								2				1	5	4	2	1	1	0	0	0
1	14	121	1027	A	D	41	2	14	1	4	2	3	73	162	27.8159	1	2			6	3		19		13		2	3	3	3	2	3			2				1	8	4	3	4	0	48	1	2
1	14	122	1028	E	A	81	2	4	1	4	1		45	165	16.5289	1	2			2	4		61	35	43	40	2				2				2				2			3	7	1	0	0	0
1	15	1	1029	F	G	42	1	4	1	4	3	3	85	180	26.2346	1	2			11	3		42		74		2	2	2	2	2	3			1	1	2		1	4		2	2	1	0	0	0
1	15	2	1030	L	N	35	1	15	1	4			80	180	24.6914	1	2			5	6		23	35	22	40	2	2	2	2	2	3			1	1	3		1	5		2	2	0	24	0	0
1	15	3	1031	A	R	63	1	16	1	4		3				1	2			4	2	0	17		12		2		2		2				2				2			0	8	0	12	0	1
1	15	4	1032	F	A	27	1	4	1	4	3		83	170	28.7197	1	2			1	2		25		41			3	3	3	3	3										2	0	1	0	0	0
1	15	5	1033	A	S	55	2	4	1	4	2	2	56	163	21.0772	1	2			7	4		15		10			3	3	3	3	3							2			2	0	0	24	0	0
1	15	6	1034	M	R	63	1	4	1	4			65			1					2		243		352							1	1	1					1		6	0	8	1	0	0	0
1	15	7	1035	F	A	65	1	4	1	6										10			220		250											2			1	3	2	0	9	1	0	0	0
1	15	8	1036	L	A	59	1	16	1	4			110	181	33.5765						2		200		250		2	2			2				2				2			0	4	0	24	0	2
1	15	9	1037	G	E	53	1	12	1	4																													1			0	9	1	0	0	0
1	15	10	1038	R	S	63	2	4	1	4												2	22		28														1			0	0	1	0	0	0
1	15	11	1039	C	V	52		4	1	4						1							27		23		2	2	2	2	2				2				1			0	4	1	0	0	0
1	15	12	1040	V	C	66	1	15	1	4										5			27		40											1	3					2	0	1	0	0	0
1	15	13	1041	N	L	29	1	15	1	4						1							216		292											1			1	1	2	0	8	1	0	0	0
1	15	14	1042	E	L	59	1	4	1	4						1				10	3														1	1			1			0	2	1	0	0	0
1	15	15	1043	A	S	29	1	4	1	4	3		100	190	27.7008	1				1	1		36		70		2	2	2						2				1			2	8	1	0	0	0
1	15	16	1044	E	C	88	2	17	1		2					1				1	1		215		110										1				2			0	2	1	0	0	0
1	15	17	1045	P	R	40	2		3							1			2	1	1		20		30														2			0	0	1	0	0	0
1	15	18	1046	A	S	45	2	21	2	4	3					1			2	27	1		42		53														2			0	4	0	144	1	0
1	15	19	1047	G	R	34	2	4	1	4	1					1				1	1		36		40				1		1	1			1	2	8		2			2	2	1	0	0	0
1	15	20	1048	G	R	64	2	4	1	4	2					1		2		1	1		86		36										2				2			1	0	1	0	0	0
1	15	21	1049	M	S	81	2	4	1	4	3					1							87		67										1	1	2		2			2	2	1	0	0	0
1	15	22	1050	T	S	69	2	4	1	4			69	150	30.6667	1			1	1	1		30		25														2			0	0	1	0	0	0
1	15	23	1051	C	R	45	2		3							1				1			19		17														2			0	0	1	0	0	0
1	15	24	1052	A	R	22	2	4	1	4	3									14	0		29		38														2			0	0	1	0	0	0
1	15	25	1053	L	R	63	2		3							1					1		30		32										1	1			2			0	2	0	12	0	0
1	15	26	1054	N	T	58	1	4	1	4	3					1							157		246		1															0	1	0	24	0	0
1	15	27	1055	L	T	42	1	4	1	4	3		92	182	27.7744	1				1	1		29		46			2	2	2	2	2			2				2			0	0	0	24	0	0
1	15	28	1056	G	T	59	1	4	1	4	1					1				20	0		27		33		1	1	2		1	1	2			2			2			0	1	0	12	0	0
1	15	29	1057	G	T	55	1	2	1	4	2					1				3	0		20		36														1	1		1	4	0	144	1	0
1	15	30	1058	G	L	54	1	4	1	4	2		75	172	25.3515	1												1	2		1	1			2				2			0	4	0	144	1	0
1	15	31	1059	E	T	60	1	4	1	4			75	160	29.2969	1				1									1													0	4	0	168	1	0
1	15	32	1060	T	T		1	4	1	4						1				1	0		13		14										1	1			2			2	2	1	0	0	0
1	15	33	1061	C	T	48		4	1	4	3					1				2	0		45		30		2		2						2				2			0	4	0	24	0	2
1	15	34	1062	I	T	34	1	4	1	4										2			22		37				3										2			0	0	1	0	0	0
1	15	35	1063	S	S		1		3											1			52		100											2			2			1	0	1	0	0	0
1	15	36	1064	V	S	66		18	1	4	2					1				3	1		20		19														2			0	0	0	12	0	0
1	15	37	1065	A	S	59	1	4	1	4										2	2		30		29											1	2		1			3	0	1	0	0	0
1	15	38	1066	R	L	34		29	2	4										1	1		47		105																	0	0	0	24	0	0
1	15	39	1067	F	L	32	1	19	1	4						1	2			3	2		156		416		2				2				1				2			2	2	1	0	0	0
1	15	40	1068	L	L	42	1	15	1	4	2					1	2			2			30		20																	0	0	0	24	0	0
1	15	41	1069	L	S	26		4	1	4	2		72	165	26.4463	1				2	1		20		20										2				2			0	4	0	36	1	0
1	15	42	1070	N	L	52		14	1	4	2					1					1		20		26		2	2	2		2				2				2			0	4	1	0	0	0
1	15	43	1071	A	L	63	1	19	1											2	1						2		2		2											0	0	1	0	0	0
1	15	44	1072	C	L	48	1	12	1	4			84	178	26.5118	1				2			38		88		2	2	2	2	2	2	2						2			2	8	0	36	0	0
1	15	45	1073	E	I	38	1	4	1	4						1				1																			1	2	0	1	4	0	72	1	0
1	15	46	1074	L	L	47	1		3				77	175	25.1429	1				2			63		81														2			1	0	0	24	0	0
1	15	47	1075	A	L	32	1		3		1									1	1		27		46		2								2				1			0	4	0	24	0	2
1	15	48	1076	A	L	38		25	2	4										10			54		97		1	1	1	1	1				1	1	6		2			0	17	1	0	0	0
1	15	49	1077	A	C	54	2	15	1	4	2		90	175	29.3878	1				1			28		41		2	2	2	2	2	2	2	2	2	2			2			2	8	1	0	0	0
1	15	50	1078	C	A	60	2	8	1	4	3	3	65	168	23.03	1		2	2	5	7		130	37	194	39	2	2	2	2	1	2			1	1	2	2	1	3	3	2	2	1	0	0	0
1	15	51	1079	T	A	47	1	24	2	4	3	5	77	168	27.2817	1	2		1	3			41	37	50	39	2	2	1	2	1	2			1	1	7	2	1	3	1	2	2	1	0	0	0
1	15	52	1080	W	B	70	1	4	1	4	2	2				1	2			20			49	37	62	39	2	2	1	1	2	3			1	1	2		1			2	15	0	48	1	0
1	15	53	1081	A	T	57	2	8	1	8	2	2	54	159	21.3599	1	2			25	4		43	37	41	39	2	3	1	3	3	3			1	1			1	16	4	2	2	1	0	0	0
1	15	54	1082	D	P	64	2	4	1	4	3	2	56	165	20.5693	1				2	4	0	21		27		2	2	2	2	2	3			2				1	8	4	2	4	0	24	0	0
1	15	55	1083	R	S	67	2	4	1	4	1	2				1				10			16		16		2		2						2				2			0	8	0	12	0	1
1	15	56	1084	L	V	58	1		3		1					1	2			18	2		59		142		2		1		1	3			1				2			3	15	0	120	1	0
1	15	57	1085	P	V	68	1	6	1	4	1					1	2			6	3	2	111	35	115	40	2		2	3	3	3			1	2	8		2			2	2	0	24	0	0
1	15	58	1086	V	T	62	1	6	1	4		2				1				3	2	0	17	40	24	40	2	3	2	3	2	2							2			0	8	0	24	0	0
1	15	59	1087	D	A	52	1	15	1	4						1				3	3	0	16	40	14	40	2	3	3	3	3	3			2			2	2			0	8	1	0	0	0
1	15	60	1088	B	B	58	1	4	1	4						1				8	3	0	15	40	15	40		3	2	3	3	3			2							0	0	1	0	0	0
1	15	61	1089	C	G	62	1	8	1	4						1	2			8	2	0	48	40	48	40	2	3	2	3	1	3			1	1	2	2	1	10	5	2	2	1	0	0	0
1	15	62	1090	L	J	37	1	23	2	4		3				1				4	2	0	20	40	24	40	2	3	2	3	2	3			2	2			1			3	9	0	104	1	0
1	15	63	1091	L	B	66	2	4	1	4	1	2	55	155	22.8928	1	2			5	5		19	37	12	39	2		2		2				1	2	2	2	1	8	3	2	2	0	12	0	0
1	15	64	1092	N	B	36	1	4	1	4	2	5	75	175	24.4898	1	2			2	1	1	30	37	49	39	2		2			2			2	2		2	1			2	8	0	24	0	1
1	15	65	1093	B	G	35	2	9	1	9		3				1		5	3				26		64		2	3	2	3	2	3			2				2			0	8	0	12	0	1
1	15	66	1094	B	P	40	2	18	1	4						1	2			7	2	0	30	40	52	40	2	2	2	2	2	3			1	1	2		1	4	1	2	2	1	0	0	0
1	15	67	1095	Z	G	62	2	4	1	4		4				1	2			2	1		23	40	17	40	2	3	2	3	2	3			2				2			0	8	1	0	0	0
1	15	68	1096	R	G	65	2	4	1	4						1				1	2	0	56	40	38	40		3	3	3	3	3			2				2			0	4	0	72	1	0
1	15	69	1097	C	G	58	2	18	1	4		5					2			3	4	0	359	40	241	40		3	3	3	3	1	1		2				2			3	0	1	0	0	0
1	15	70	1098	L	V	73	2	4	1	4										7	2	0	39	40	46	40	2	3	2	3	2	3		2	1				2			2	2	1	0	0	0
1	15	71	1099	L	P	76	2	4	1	4						1	2			8	3	0	58	40	69	40	2	3	3	3	3	3			1	1	8		2			2	2	1	0	0	0
1	15	72	1100	L	T	39	1	4	1	4	3						2										1	2	1	2	1	2			2				2			2	1	1	0	0	0
1	15	73	1101	S	A	62	2	19	1	4	2	4				1	2			17	2	0	44	40	45	40	2	3	2	3	2	3			1	1	8		2			2	2	1	0	0	0
1	15	74	1102	G	S	17	2	4	1	4	3	9	74	143	36.1876	1	2			2	2	0	14	40	15	40		3	3	3	3	3							2			0	0	1	0	0	0
1	15	75	1103	M	Z	56	2	4	1	4	2	3				1					1	0	27	40	36	40	2	3	1	3	1	3			2				1			0	8	1	0	0	0
1	15	76	1104	V	C	61	1	17	1	4	2	5								7	2	0	107	40	139	40		3	3	3	3	3							2			0	0	1	0	0	0
1	15	77	1105	C	C	78	1	4	1	4	3	4				1				4	1	0	53	40	53	40	2	2	2	2	2	1			1	1	8		1	5	2	2	2	0	24	0	0
1	15	78	1106	S	C	71		4	1	4	3	3								8	1	0	38	40	36	40		3	3	3	3	3				1			2			2	0	0	12	0	0
1	15	79	1107	C	B	53	1	4	1	4	3									5	2	0	30	40	32	40		3	3	3	3	3				2	2		1	4	2	2	0	1	0	0	0
1	15	80	1108	C	V	45		4	1	4	3	4				1				2	2	0	20		36		1	2	2	1	1	2	2	2		1	8		1	2	0	2	1	1	0	0	0
1	15	81	1109	M	M	61	1	4	1	4	3	2	78	176	25.1808	1	2			3	3	0	37	40	52	40		3	3	3	3	3							2			2	4	0	84	1	0
1	15	82	1110	G	F	54	1	4	1	4	3	3	80	177	25.5354	1	1	5	3									3	2	3	3	3		2	2				2			3	0	0	0	0	0
1	15	83	1111	F	L	33	1	19	1	4	2	3	100	178	31.5617	1	1	2	1				178	40	329	40	2	3	2	3	2	3			1	1	8		2			2	2	0	24	0	0
1	15	84	1112	R	L	34	1	19	1	4	3	2	84	172	28.3937	1	1	2	1				38	40	117	40	2	3	2	3	2	3			2		8		2			2	8	0	0	0	1
1	15	85	1113	G	F	29	1	4	1	4	3		77	180	23.7654	1	2			14	2	0	20	40	19	40		3	3	3	3	3				2	3		1	4	2	2	0	0	12	0	0
1	15	86	1114	P	M	61	1	8	1	4	3	4	97	186	28.0379	1	2			1	3	0	18	40	16	40		3	3	3	3	3							2			2	9	0	120	1	0
1	15	87	1115	F	D	57	1	4	1	4						1	1	5	3				104	40	82	41		3	3	3	3	3			1	1	8		2			3	2	0	0	0	0
1	15	88	1116	D	L	76	1	4	1	4	3	3					2			8	2	0	67	40	72	40		3	3	3	3	3				1	8		2			4	0	0	12	0	0
1	15	89	1117	J	N	44	2	21	2	4	2	1	71	175	23.1837	1	1	4	1				22	40	16	40	2	3	2	3	2	3			2		8		2			2	4	0	0	0	2
1	15	90	1118	S	N	36	2	24	2	4						1	1	2	1				18		16		2	3	2	3	2	2			2	2			1			2	8	1	0	0	0
1	15	91	1119	M	B	65	2		3		3	3	57							16	2		90		113		2	3	2	3	2	3			1	1	2		1	5	2	2	2	1	0	0	0
1	15	92	1120	A	M	57	2	15	1	4	2		84	165	30.854	1	2			5	1		18		19		2		2	3	3	3	2		2				2			0	4	1	0	0	0
1	15	93	1121	A	M	61	2	4	1	4	3	4	62	154	26.1427	1				1	2		32		44		2	3	2	3	3	3			2				1		1	3	7	0	12	0	0
1	15	94	1122	A	N	63	2	17	1	4			97	164	36.0648	1	2			6	1		17		34		1		2			2	2	2	2				2			2	16	0	48	1	0
1	15	95	1123	G	L	60	1	4	1	4	2	3	72	170	24.9135	1	2			1	1		17		17		2	3	2	3	3	3			2				2			2	4	0	144	1	2
1	15	96	1124	G	D	51	1	4	1	4	3		75	180	23.1481	1	1	2	3				30		20		1		2		1	2	2	2	2				2			3	16	0	96	1	0
1	15	97	1125	F	T	60	2	15	1	4	1	6				1	2			3	3		107		83			3	3	3	3	3			1	1	1				2	3	2	1	0	0	0
1	15	98	1126	E	F	68	2	4	1	4						1	2			5	2		60		81		2	3	2	3	2	3			1	1			2			2	2	1	0	0	0
1	15	99	1127	L	S	75	1	4	1	4	1	2	73	172	24.6755	1	2			11	4		123		195		2		2		2				1	1		2	1			0	2	1	0	0	0
1	15	100	1128	A	F	55	2	4	1	4	1	2	63	170	21.7993	1	2			18	4		28	37	34	33	2	2	1	1	1		2		1	1	2		1	5	3	2	2	1	0	0	0
1	15	101	1129	O	C	52	2	4	1		2	4				1	2			4	2		137		146			3	3	3	3	3			1				2		1	3	2	1	0	0	0
1	15	102	1130	M	L	54	2	4	1	4			61	160	23.8281	1	2			5	3		43		36			3	3	3	3	3							1			1	4	0	96	1	0
1	15	103	1131	M	M	63	2	4	1	4	2	4				1				14	2		101		116		2	2	1	2					1	1	2		1			3	2	0	12	0	0
1	15	104	1132	G	G	71	1	4	1	4		5				1				18	2		144		213		1	3	3	3	1	3			1	1	2		1			2	17	0	24	0	0
1	15	105	1133	R	M	58	2	15	1	4	1	4	48	135	26.3374	1				10	2		173		153			3	3	3	3	3			1	1	2		1	8	6	3	2	1	0	0	0
1	15	106	1134	S	A	67	1	4	1	4	2		71	174	23.4509	1	1			10	4		50		55		2		1		1		2		1	1	2		1	8	1	2	2	1	0	0	0
1	15	107	1135	V	C	46	1	19	1	4	2	3	80	172	27.0416	1	2			15	3		40		61		2	2	2	2	2	2	2		2				1			2	8	1	0	0	0
1	15	108	1136	C	A	69	1	4	1	4	3	4				1	2			3	1		36		57		2	2			2				1	1	3		2			2	2	1	0	0	0
1	15	109	1137	O	P	58	1	4	1	4	3		70			1				3	2		73		87			3	3	3	3	3			1	1	3		2			3	15	0	120	1	0
1	15	111	1138	A	B	66	1	6	1	4	3					1	2			2	2		33		33			3	3	3	3	3			1	1	5		2			2	2	0	24	0	0
1	15	112	1139	G	B	46	1	4	1	4	3	4	80	171	27.3588	1	1	2					22		24		2	3	2		2	2			2	2			2			0	8	0	0	0	1
1	15	113	1140	E	E	73	1	4	1	4	2	2				1	1	2	2								2	3	2			2				2	3		2			0	4	0	412	1	0
1	15	114	1141	O	C	38	1	4	1	4	2		89	171	30.4367	1		2	3				24		19			3	3	3	3	3			1	1			2			3	15	0	168	1	0
1	15	115	1142	L	B	46	1	4	1	4	2		75	179	23.4075	1	2			10	4		62		156		2	3	2		2	2			1	1	2		1	8	2	2	15	0	160	1	0
1	15	116	1143			29	1	4	1	4	2		80	172	27.0416	1				1	1		31		82		2	3	2	3	2	3			1	1	4		1			2	15	0	148	1	0
1	15	117	1144	A	B	74	1	17	1	4	3					1	2			2	1		52		99		2	3	1	3	1	3			1	1	3		2			2	2	0	24	0	0
1	15	118	1145	A	A	71	1		3		2					1	2			4	3		123		82		1	3	2	2	1		1	2	2				1			3	16	0	120	1	0
1	15	119	1146	G	C	49	1	4	1	4	3	5				1	1	4		5	1														1				1			2	2	0	32	0	0
1	15	121	1147	M	B	70	2	4	1	4	1									10	4		18		24		2		2						2				2			3	4	1	0	0	0
1	15	122	1148	L	B	74	1	17	1	4	1	4				1				7	2		51		95		2		2						1	1	8		1	6	6	3	2	0	12	0	0
1	15	123	1149	M	B	63	1	4	1	4	2					1	2			4	3		43		54		1	2	2	1		1	1	2	2				1			3	9	0	96	1	0
1	15	124	1150	C	A	34	2	4	1	4	3	3	60	170	20.7612	1	2			8	2		186		332		1		2	1	1	1	1	2	2				1	6	2	2	1	1	0	0	0
1	15	125	1151	S	A	34	2	25	2	4	3		43	170	14.8789	1	2			4	1						2	2	2	2	2	2			1	1	2		1	3	1	2	2	1	0	0	0
1	15	126	1152	P	S	63	2	4	1	4			65	158	26.0375	1	2			4	2		25		30		2	2	2	2	2				2	2			1			2	8	1	0	0	0
1	15	127	1153	L	B	46	1	4	1	4	3		75	179	23.4075	1	2			10	3		62		156		2	3	2	3	1	3			1	1			1	8	2	2	15	0	148	1	0
1	15	128	1154	U	R	67	1	4	1	4		4				1				5	3		28		16														2			2	4	0	120	1	0
1	15	129	1155	F	V	35	2	18	1	4	2		79	162	30.1021	1	2			1	2		23		39		2	3	1		1				1	1	3		1	5	1	2	2	1	0	0	0
1	15	130	1156	R	B	30	1	4	1	4	3	3	80	172	27.0416	1	2			1	2		31		82		2	3	2	3	1	3			1	1	3		1			2	15	0	160	1	0
1	15	131	1157	A	P	70	2	4	1	4	1		60	150	26.6667	1	2			2	2		52		92		2	3	2	3	3	3			1	1	2		2			2	2	0	12	0	0
1	15	132	1158	G	V	67	1	4	1	4	2		80	180	24.6914	1	2			4	3		28		41		2	3	1		1	3			1	1	3		1	5	1	2	2	1	0	0	0
1	15	133	1159	A	P	59	2	4	1	4	2		55	160	21.4844	1				1	2						2	2	2	2	2	2	2	2	2	2			2			0	8	0	12	0	1
1	15	134	1160	N	D	33	1	17	1	4	2					1	2			1	2		37		88		2	3	2	3	1	3			1	1	1		1	8	2	2	2	1	0	0	0
1	15	135	1161	I	D	29	2	4	1	4	3	4	45	170	15.5709	1	2			3	1		25		45		1	2	2	1	1	2	1	2	2	2			1			2	1	1	0	0	0
1	15	136	1162	F	D	64	2	15	1	4	1												69		49		2	2	2	2	2	2	2		1	1	8					3	2	1	0	0	0
1	15	137	1163	M	D	67	2	21	2	4	2					1	2			1	2		70		63		2		2		2				2				1			2	5	1	0	0	0
1	15	138	1164	A	D	66	2	13	1	4	1					1	2			4	1		37		29		2		2		1	3			1	1	3					2	2	1	0	0	0
1	15	139	1165	F	D	66	2	4	1	4	1					1	2			3	1		40		42		2	3	2	3	2	3	2		1	1			2			2	2	1	0	0	0
1	15	140	1166	M	G	65	2	4	1	4	2	3	73	155	30.385	1				1	2		27		30		2	2	2	2	2	2			2	2			2			0	4	1	0	0	0
1	15	141	1167	E	P	59	2	4	1	4	3	5	84	155	34.9636	1	2			10	2		47		73		2		2		2	3			1	1	2		1	4	3	2	2	1	0	0	0
1	15	142	1168	G	B	47	1	4	1	4	3		74	178	23.3556	1	2			4	1		25		19		2		2	3	3	3	2		2				1	4	1	0	8	0	12	0	1
1	15	143	1169	C	E	37	1	4	1	4	3	3	75	174	24.7721	1	2			4	2		15		16		2		2						2				2			2	8	1	0	0	0
1	15	144	1170	S	M	46	1		3		2		92	178	29.0367	1	2			4	2		20		38		2	3	2	3	2				2	2			1			2	4	0	36	0	2
1	15	145	1171	G	M	46	1	19	1	4	3	3	100	174	33.0295	1	1	2	1				25		38														2			2	0	0	24	0	0
1	16	1	1172	A	B	73	2	4	1	4	2	3	56	167	20.0796	2	2			20			146	45	177	45	2	3	3	3	3	3			1	1			1			4	2	1	0	0	0
1	16	2	1173	E	P	74	2	6	1	4	1	2	45	157	18.2563	2	2			4	2	8	73	32	68	31	2	2	2	2	2	2	2	2	1	1			1			3	2	1	0	0	0
1	16	3	1174	E	F	68	2	13	1	4	1	4	46	160	17.9688	2	2			10	5	5	93		74		2	3	3	3	3	3			1	1			1			4	2	1	0	0	0
1	16	4	1175	S	I	60	2	15	1	15	2	3	70	155	29.1363	2	2			10	2		135		138		2	3	3	3	3	3			1	1						3	2	0	24	0	0
1	16	5	1176	F	C	60	1	15	1	4	2	2	80	175	26.1224	2	2			2	6	8	75		56		2	3	3	3	3	3			1	1	8					3	2	1	0	0	0
1	16	6	1177	C	D	72	2	15	1	4	1	2	60	155	24.974	2	2			5	4	1	39		27		2	3	3	3	3	3			1	1			1			4	2	0	12	0	0
1	16	7	1178	A	B	64	1	8	1	4	1	3	65	170	22.4913	2	2			12	1	1	151		266			3	3	3	3	3			1	1			1			4	2	0	12	0	0
1	16	8	1179	M	V	64	2	4	1	4	3	1	58	160	22.6562	2	2			8			95		31		2	3	3	3	3	3			1	1			2			4	2	1	0	0	0
1	16	9	1180	G	F	72	1	8	1	8	3	2	64	170	22.1453	2	2			15	6	0	150		121		2	3	3	3	3	3			1	1			2			4	2	1	0	0	0
1	16	10	1181	W	G	70	2	4	1	4	1	2	80	166	29.0318	2	2			1	0	0	44		26		2	3	3	3	3	3			2				2			0	4	0	12	0	2
1	16	11	1182	L	M	59	2	4	1	4	1	3	85	150	37.7778	2	2			5	4	1	14		11		2	3	3	3	3	3			1	1			2			3	2	1	0	0	0
1	16	12	1183	V	G	66	2	4	1	4	1	1	75	155	31.2175	2	2			1	3	0	23		18		2		2	1	1	3			1	2			2			3	2	0	12	0	0
1	16	13	1184	G	R	55	1	4	1	4	2	4	85	165	31.2213	2	2			2	4	2	51		25		1	2	2	1	1	3		2	2							4	1	0	12	0	0
1	16	14	1185	V	H	59	1	4	1	4	3	4	100	178	31.5617	2				3	5	3	367		357		2	3	3	3	3	3			1	1			1			4	2	1	0	0	0
1	16	15	1186	P	G	67	2	4	1	4	2	2	50	160	19.5312	1	1	4	1				44		35										1			2	2			2	2	1	0	0	0
1	16	16	1187	S	C	57	1	18	1	4	3	2	65	170	22.4913	1				5	0	2	75		124		2	3	2	3	3	3			1	1			1			2	2	0	24	0	0
1	16	17	1188	M	C	24	1	4	1	4	2	2	65	170	22.4913	1	1	2					71		176		2	3	2	3	2	3			1	1		2	2			1	2	1	0	0	0
1	16	18	1189	R	O	34	1	4	1	4	2	3	63	171	21.5451	1	1	2					49		109		2	3	2	3	3	3			2			2	2			1	4	0	48	1	2
1	16	19	1190	E	V	51	1	4	1	4	2	4	75	170	25.9516	1	2			1	4	0	55		43		2	3	3	3	3	3			2			2	2			2	4	1	0	0	0
1	16	20	1191	R	R	60	2	4	1	4	2	2	67	160	26.1719	1	2			3	6	0	43		35		2	3	2	3	3	3			1	1		2	1			2	2	1	0	0	0
1	16	21	1192	R	N	66	1	4	1	4	2	2	75	170	25.9516	1	2			15	4	0	76		57		2	3	2	3	2	3			1				1			4	2	1	0	0	0
1	16	22	1193	F	L	37	1	4	1	4	3	2	70	178	22.0932	1	1	2		2	4	1	179		99		2	3	2	3	3	3			1	1			1			2	2	0	32	0	0
1	16	23	1194	G	S	53	1	17	1	4	2	3	70	170	24.2215	1	2			2	3	0	171		364		2	3	2	3	2	3			1	1	2		1	7	5	3	2	1	0	0	0
1	16	24	1195	C	C	45	1	4	1	4	3	4	78	180	24.0741	1	2			1	2	0	65		147		1	1	2	3	1	1	1	2	2			2	1			2	1	1	0	0	0
1	16	25	1196	C	F	31	2	4	1	4	2	2	55	165	20.202	1	2			5	8	0	30		19		1	1	2	2	3	1	2	2	2				1			2	1	1	0	0	0
1	16	26	1197	G	M	60	1	19	1	4	1	4	65	165	23.8751	1	2				4	0	83		85		2	3	2	3	3	3			1	1	3		1			2	2	1	0	0	0
1	16	27	1198	D	S	35	2	4	1	4	3	2	60	165	22.0386	1	2			3	4	0	65		79		2	3	2	3	3	2			1	1	6		1	10	5	3	2	1	0	0	0
1	16	28	1199	M	N	47	2	4	1	4	2	4	75	175	24.4898	1	2			2	3	0	57		77		2	3	2	3	3	3			1	1	2	2	1	5	0	1	2	1	0	0	0
1	16	29	1200	P	M	40	2	4	1	4	2	2	60	160	23.4375	1	2			2	4	0	208		445		2	3	2	3	3	3			1	1		2	1	7	3	2	2	1	0	0	0
1	16	30	1201	P	R	65	1	15	1	4	1	2	75	165	27.5482	1	2			1	3	1	126		90		2	3	2	3	3	3			1	1			2			3	2	1	0	0	0
1	16	31	1202	L	L	75	2	4	1	4	1	2	55	160	21.4844	1	2			2	2	0	143		104		2	3	2	3	3	3			1	1			2			3	2	1	0	0	0
1	16	32	1203	V	N	39	1	4	1	4	3	2	76	170	26.2976	1	2			2	4	0	75		56		2	3	2	3	3	3			1	1	3	2	1			2	2	1	0	0	0
1	16	33	1204	M	C	69	2	3	1	4	1	2	59	160	23.0469	2	1	5	3								2	3	3	3	3	3			1				2			2	2	1	0	0	0
1	16	34	1205	S	C	77	1	4	1	4	2	2	62	172	20.9573	2	2			10	4	2	42		35		2	3	2	3	3	3			1				2			4	2	0	24	0	0
1	16	35	1206	M	F	41	1	4	1	4	2	4	65	173	21.7181	2	2			20	12	0	24		36		1	3	2	3	3	2	1		2				1			2	1	1	0	0	0
1	16	36	1207	P	A	44	1	4	1	4	3	3	75	170	25.9516	2	2			10	10	1	126		97		2	3	3	3	3	3			1	1			2			3	15	0	72	1	0
1	16	37	1208	M	A	77	2	18	1	18	1	1	72	155	29.9688	2	1	4	2				40		44		2	3	3	3	3	3			2				2			0	7	1	0	0	0
1	16	38	1209	A	L	25	1	4	1	4	3	4	78	173	26.0617	1	2			3	8	1	18		17		2	3	1	3	3	3			1	1	2		1			2	2	1	0	0	0
1	16	39	1210	A	T	55	2	4	1	4	1	5	65	175	21.2245	1	2			6	6	0	127		145		2	3	3	3	3	3			2	2			1			2	5	0	12	0	0
1	16	40	1211	A	F	47	1	24	2	4	3	5	80	168	28.3447	1	2			10	2	0	29		52		2	3	3	3	3	3			1	1	7		1			2	2	1	0	0	0
1	16	41	1212	L	T	50	1	4	1	4	2	3	80	178	25.2493	1	2			2	2	0	25		61		2	2	2	2	2	2	2	2	2	2			2			1	4	0	36	0	2
1	16	42	1213	M	R	58	1	5	1	4	3	1	92	180	28.3951	1	2			18	8	1					1	2	2	1	1	1	2	2	2				1			2	1	1	0	0	0
1	16	43	1214	C	F	60	1	4	1	4	2	2	80	185	23.3747	1	2			8	8	0	40		31		2	3	3	3	3	3			1	1	3		1	10	4	2	2	1	0	0	0
1	16	44	1215	F	M	38	1	4	1	4	3	5	85	173	28.4005	1	2			3	10		25		20		2	3	2	3	3	3			1	1	3		1	4	1	2	2	1	0	0	0
1	16	44	1216	R	E	41	2	15	1	4	2	4	60	165	22.0386	1	2			2	2	0					2	3	2	3	3	3			1	1			1	8	2	2	2	1	0	0	0
1	16	45	1217	L	V	62	1	4	1	4	3	2	69	164	25.6544	1	2			15	0	0	35		40		2	3	3	3	3	3			1	1	3		2			2	2	1	0	0	0
1	16	46	1218			74	2	4	1	4	2	3	82	160	32.0312	1	2			2	4	0	20		29		2	3	3	3	3	3			2				2			2	5	1	0	0	0
1	16	47	1219	S	A	62	1	8	1	4	1	4	82	165	30.1194	1	2			10	3	0	58		63		2	3	2	3	3	3			1	1			1			2	2	1	0	0	0
1	16	48	1220	L	G	51	1	4	1	4	1	4	98	173	32.7442	1	2			20	6	2	121		75		2	3	3	3	3	3			1	1			2			3	2	1	0	0	0
1	16	49	1221	V	L	77	2	17	1	4	1	2	64	150	28.4444	2	2			15	0	1					2	3	3	3	3	3			1				2			4	2	1	0	0	0
1	16	50	1222	C	C	15	1	4	1	4	2	5	70	175	22.8571	2	1			0	0	0	24		52		2	3	3	3	3	3			1				2			1	2	1	0	0	0
1	16	51	1223	F	F	35	2	4	1	4	3	3	72	152	31.1634	1	2			21	6	0	39		70		2	3	3	3	3	3			1	1	2		1	7	1	2	2	1	0	0	0
1	16	52	1224	C	F	38	1	4	1	4	2	3	65	177	20.7476	1	2			1	2	1	38		94		2	3	3	3	3	3			1	1	6		1	4	0	2	2	1	0	0	0
1	16	53	1225	A	D	32	1	18	1	4	3	2	78	168	27.6361	1	2			1	2	0	44		107		2	3	3	3	3	3			2				2			0	8	1	0	0	0
1	16	54	1226	T	S	62	2	17	1	4	1	1	75	167	26.8923	1	2			2	6	0	54		53		2	3	2	3	2	3			1	1			2			2	2	1	0	0	0
1	16	55	1227	R	B	60	2	17	1	4	1	4	79	170	27.3356	1	2			6	10	0	30		33		2	3	3	3	3	3			1	1			1			2	2	1	0	0	0
1	16	56	1228	V	V	43	1	15	1	4	2	12	70	169	24.5089	1	2			20	4	0	35		40		1	2	2	1	3	3			2			2	1			2	1	1	0	0	0
1	16	57	1229	A	R	65	1	4	1	4	1	5	68	170	23.5294	1	2			25	2	0	54		47		1	3	2	3	3	3			2				1			2	1	1	0	0	0
1	16	58	1230	E	I	58	1	4	1	4	1	3	82	175	26.7755	1	2			1	4	0	64		75		1	3	2	1	3	3			2	2			1			2	1	0	12	0	0
1	16	59	1231	R	P	48	1	4	1	4	2	2	64	157	25.9645	1	2			1	2	0	15		19		2	3	3	3	3	3			2			2	2			0	8	1	0	0	0
1	16	60	1232	F	M	38	1	15	1	4	3	3	100	178	31.5617	1	2			7	1	0	33		53		2	3	3	3	3	3			1	1	6		1			2	2	1	0	0	0
1	16	61	1233	M	R	46	2	4	1	4	3	2	63	156	25.8876	1	2			6	2	0	199		341		2	3	1	3	3	3			1	1	6		1			2	2	1	0	0	0
1	16	62	1234	L	L	46	1	20	1	4	3	4	62	164	23.0518	1	2			7	10	1			40		1	3	2	3	3	3			2				1			2	1	1	0	0	0
1	16	63	1235	M	P	53	2	4	1	4	1	2	72	165	26.4463	2	2			6	1	1	33		26		2	3	3	3	3	3			1							3	2	1	0	0	0
1	16	64	1236	A	S	72	1	4	1	4	1	2	65	160	25.3906	2	2			6	1	1	65		70		2	3	3	3	3	3			1				2			3	2	1	0	0	0
1	16	65	1237	M	B	41	1	4	1	4	3	4	72	170	24.9135	1	2			15	10	0			45		1	2	2	1	1	1	2	2	2				1			2	1	1	0	0	0
1	16	66	1238	E	I	56	1	4	1	4	1	2	62	162	23.6244	1	2			5	10	0	26		32		1	2	2	1	1	1	1	2	2				2			3	1	1	0	0	0
1	16	67	1239	B	V	53	1	4	1	4	2	2	72	174	23.7812	1	2			5	3		78		135		2	3	3	3	3	3			1	1		2	1			2	2	1	0	0	0
1	16	68	1240	D	B	52	2	6	1	4	1	4	74	168	26.2188	1	2			12	10	0	25		21		1	1	2			2	2	2	2			2	1	9	2	3	1	1	0	0	0
1	16	69	1241	M	P	42	1	4	1	3	3	4	77	182	23.246	1	2			1	10	0	21		10		2	3	2	3	3	3			1	1			1			2	2	1	0	0	0
1	16	70	1242	M	M	35	1	19	1	4	2	4	75	170	25.9516	1	2			1	10	0	37		55		1	2	2	1	2	2			2	2			1			2	1	1	0	0	0
1	16	71	1243	C	M	54	2	4	1	4	1	5	83	165	30.4867	1	1	2	1				44		192		2	3	2	3	3	3			1			2	2			1	2	1	0	0	0
1	16	72	1244	N	D	76	1	17	1	4	2	2	62	160	24.2188	1	2			20	1	1	37		45		2	3	2	3	3	3			1	1			2			3	2	0	12	0	0
1	16	73	1245	A	S	34	1	4	1	4	3	3	85	183	25.3815	1	2			11	1	0	30		46		2	3	3	3	3	3			1	1			2			1	2	0	12	0	0
1	16	74	1246	M	C	59	2	19	1	4	3	2	58	161	22.3757	1	2			15	1	0	147		135		2	3	2	3	3	3			1	1	2		1	7	3	2	2	0	12	0	0
1	16	75	1247	F	D	46	1	4	1	4	2	3	68	176	21.9525	1	2			1	1	0	20		40		2	3	2	3	3	3			1	1	3		2			2	2	0	12	0	0
1	16	76	1248	E	R	55	1	4	1	4	3	3	77	177	24.5779	1	2			18	6	0	29		28		1	2	2	1	1	1	1		2	2		2	1			2	1	1	0	0	0
1	16	77	1249	L	A	61	1	4	1	4	3	4	65	160	25.3906	1	2			5	1	0	43		103		2	3	2	3	3	3			1	1			1			2	15	0	44	1	0
1	16	78	1250	A	O	61	2	4	1	4	2	2	74	165	27.1809	1	2			10	4	0	66		88		2	3	2	3	3	3			1	1			1			2	2	1	0	0	0
1	16	79	1251	S	C	59	1	2	1	4	3	2	95	172	32.112	1	2			3	10	0	21		27		1	2	2	1	1	1	2	2	2	2			2			2	1	0	12	0	0
1	16	80	1252	G	C	60	1	4	1	4	1	2	80	167	28.6851	1	2			16	3	0	16		23		2	3	2	3	3	3			1	1			1			2	2	1	0	0	0
1	16	81	1253	G	G	53	2	4	1	4	3	3	81	173	27.0641	1	2			4	4	0	61		102		2	3	2	3	3	3			1	1			2			2	2	0	12	0	0
1	16	82	1254	R	F	40	1	4	1	4	2	2	64	170	22.1453	1	2			15	0	0	38		80		2	2	2	1	2	2	2	2	1	1			2			2	2	1	0	0	0
1	16	83	1255	S	C	71	1	8	1	4	2	2	75	172	25.3515	1	2			15	1	0	45		73		2	3	2	3	3	3			1	1			2			2	2	0	36	0	0
1	16	84	1256	R	B	34	1	4	1	4	3	2	74	175	24.1633	1	2			8	2	0	52		192		2	3	2	3	3	3			2	2		2	2			1	4	1	0	0	0
1	16	85	1257	D	G	73	1	17	1	4	1	2	70	161	27.0051	1	1	2	1				27		19		2	3	2	3	3	3			2				2			1	8	1	0	0	0
1	16	86	1258	A	R	75	2	4	1	4	2	1	46	155	19.1467	1	2			13	2	0	174		208		2	2	1	1	1	2	2		1	1			2			2	2	1	0	0	0
1	16	87	1259	E	B	36	2	4	1	4	3	2	52	160	20.3125	1	2			18	2	0	51		15		1		2	1	1	2	2	2	2			2	1			2	1	1	0	0	0
1	16	88	1260	F	S	48	2	19	1	4	3	4	50	170	17.301	1	2			19	1	0	38		66		2	3	3	3	3	3			1	1	7		1			2	2	1	0	0	0
1	16	89	1261	F	P	30	1	3	1	4	3	1	68	179	21.2228	1	2			1	1	0	42		96		1	1	2	2	1	2	1	2	2				2			2	1	1	0	0	0
1	16	90	1262	A	T	60	1	5	1	5	3	5	70	170	24.2215	2	2			25	4	0	77		173		2	3	2	3	3	3			1				1			4	2	0	24	0	0
1	16	91	1263	T	D	81	2	4	1	4	3	2	50	165	18.3655	2	2			2	0	0	118		150		2	3	3	3	3	3			1		8		2			4	2	1	0	0	0
1	16	92	1264	F	L	53	1	15	1	4	1	2	87	172	29.4078	1	2			1	1	1	33		43		2	3	3	3	3	3			2				2			1	4	0	12	0	2
1	16	93	1265	R	V	62	1	15	1	4	2	2	86	173	28.7347	1	2			15	2	0	78		86		1	3	2	3	3	3			1	1			1			2	17	0	24	0	0
1	16	94	1266	C	C	54	1	4	1	4	1	1	67	174	22.1297	1	2			3	4	0	52		103		2	3	2	3	3	3			1				1			2	2	0	36	0	0
1	16	95	1267	G	C	78	2	3	1	3	2	5	65	160	25.3906	2	2			10	4	1	38		55		2	3	2	3	3	3			1				1			3	2	0	12	0	0
1	16	96	1268	E	V	77	2	4	1	4	3	1	58	160	22.6562	2	2			10	0	0	38		42		2	3	2	3	3	3			2				1			3	4	1	0	0	0
1	16	97	1269	N	D	63	2	17	1	6	2	3	65	168	23.03	2	2			10	4	1	56		75		2	3	2	3	3	3			1	1			2			3	2	0	12	0	0
1	16	98	1270	F	C	64	2	17	1	4	1	2	54	155	22.4766	2	2			10	0	1	38		71		2	3	3	3	3	3			1				1			4	2	1	0	0	0
1	16	99	1271	S	R	34	1	8	1	4	2	3	90	187	25.7371	1	2			10	1	0	81		166		2	3	3	3	3	3			1	1	1	2	1			2	2	0	12	0	0
1	16	100	1272	G	V	62	1	4	1	4	1	3	65	170	22.4913	1	2			15	4	2	109		62		2	3	2	3	3	3			2				2			3	4	0	32	0	2
1	16	101	1273	S	C	53	1	4	1	4	3	2	70	170	24.2215	1	2			19	10	0	25		30		2	3	3	3	3	3			1		3		1			3	2	1	0	0	0
1	16	102	1274	F	C	59	1	4	1	4	2	2	65	165	23.8751	1	2						138		204		1	1	2	1	1	2	1	1	2							2	1	1	0	0	0
1	16	103	1275	S	D	58	2	4	1	4	3	3	71	164	26.398	1	2			1	2	0	43		101		2	3	1	3	3	3			2	2			2			1	4	0	20	0	2
1	16	104	1276	F	B	56	1	17	1	4	2	4	60	165	22.0386	1	2			3	10	0			24		2	3	3	3	3	3			1	1	7		1	2	2	2	2	0	12	0	0
1	16	105	1277	K	S	47	1	6	1	4	3	5	92	170	31.8339	1	2			1	6	1	34		56		2	3	3	3	3	3			1	1	7		1			2	2	1	0	0	0
1	16	106	1278	L	B	74	2	4	1	4	3	2	60	165	22.0386	2	2			20	0	1	73		57		2	3	3	3	3	3			1	1			2			4	2	1	0	0	0
1	16	107	1279	R	M	51	1	17	1	17	3	4	70	180	21.6049	1	2			12	3	0	75		126		2	3	3	3	3	3			1	1			2			2	2	0	12	0	0
1	16	108	1280	E	D	71	1	4	1	4	2	2	55	160	21.4844	2	2			10	0	1	42		64		2	3	2	2	3	3			1							4	2	1	0	0	0
1	16	109	1281	G	C	66	2	18	1	4	2	1	66	160	25.7812	1	1	3	2		0	0	21		19		2	2	1	2	2	2			2				2			1	8	0	12	0	1
1	16	110	1282	L	S	71	1	4	1	4	1	2	70	176	22.5981	1	2			2	3	1	45		71		1	2	2	1	1	2	1		1				2			2	17	0	36	0	0
1	16	111	1283	L	R	79	2	4	1	4	3	1	63	160	24.6094	1	2			3	0	0	45		46		2	3	3	3	3	3			1	1	8		2			2	2	1	0	0	0
1	16	112	1284	S	K	40	1	4	1	4	3	4	78	172	26.3656	1	1	2	1				67		218		2	2	3	2	2	3			1	1	7	2	1			2	2	1	0	0	0
1	16	113	1285	F	R	79	2	4	1	4	3	2	52	155	21.6441	1	1	2	1				33		28		2	3	2	3	3	3			1	2	8		2			1	2	0	12	0	0
1	16	114	1286	M	A	59	2	4	1	4	3	2	58	169	20.3074	1	2			1	4	0	58		74		2	3	2	3	3	3			2				1			2	5	0	12	0	0
1	16	115	1287	R	N	69	2	12	1	4	3	1	76	170	26.2976	1	2			1	2	0	100		174		1	2	2	1	1	3	1	2	2				2			2	1	1	0	0	0
1	16	116	1288	G	V	77	1	18	1	4	1	5	95	165	34.8944	1	2			1	2	0	56		75		2	3	2	3	3	3			2				2			1	8	0	24	0	1
1	16	117	1289	A	L	75	2	4	1	4	1	2	50	155	20.8117	2	2			20	2	1	48		25		2	3	3	3	3	3			1	1	2		1			3	2	1	0	0	0
1	16	118	1290	A	A	28	1	4	1	4	3	4	72	180	22.2222	1	2			2	4	0	95		245		2	3	3	3	3	3			1	1	3		1			2	2	1	0	0	0
1	16	119	1291	F	F	56	1	17	1	4	3	4	74	178	23.3556	1	2			1	3	0	55		70		2	3	2	3	3	3			1	1			1			2	2	1	0	0	0
1	16	120	1292	E	D	47	2	17	1	4	2	3	65	163	24.4646	1	2			1	1	0	28		23		1	2	2	1	1	3			2				2			2	1	1	0	0	0
1	16	121	1293	R	B	49	1	2	1	4	3	1	60	179	18.726	1	1	2	1				42		57		2	3	3	3	3	3			1				2			2	2	1	0	0	0
1	16	122	1294	C	C	79	2	4	1	4	2	1	68	172	22.9854	2	2			2	2	0	75		64		2	3	2	3	3	3			1	1			2			4	2	1	0	0	0
1	16	123	1295	A	S	75	2	6	1	4	1	1	53	143	25.9181	1	2			3	2	0	37		33		2	3	3	3	3	3			1	2	2					3	2	1	0	0	0
1	16	124	1296	A	P	50	2	4	1	4	2	4	55	163	20.7008	1	2			10	2	0	105		125		2	3	3	3	3	3			1	1	4		1			2	2	1	0	0	0
1	16	125	1297	G	F	46	1	4	1	4	2	3	76	178	23.9869	1	2			10	10	0	43		38		1	3	2	3	1	3	1	2	2				1			2	1	0	24	0	0
1	16	126	1298	S	C	51	1	4	1	4	2	2	98	174	32.3689	1	2			5	10	0	45		54		1		2			1	1	2	2	2			1			2	1	0	24	0	0
1	16	127	1299	D	G	44	1	4	1	4	3	4	74	171	25.3069	1	1	2	1				30		45		2		2		2				2	2			2			1	4	0	24	0	2
1	16	128	1300	S	B	77	1	4	1	4	1	4	87	183	25.9787	1	1	4	2				192		464		2	3	1	1	1	3			1		8		2			2	2	1	0	0	0
1	16	129	1301	P	T	73	2	4	1	4	1	1	42	162	16.0037	1	2			1	0	0	30		29		2	3	3	3	3	3			2				2			0	4	1	0	0	0
1	16	130	1302	A	R	51	2	4	1	4	3	3	63	160	24.6094	1	2			1	2	0	47		73		2	3	3	3	3	3			2				1			0	7	1	0	0	0
1	16	131	1303	M	A	54	1	4	1	4	3	4	80	180	24.6914	1	2			8	4	0	127		203		1		2					1	2				1			2	1	1	0	0	0
1	16	132	1304	E	D	59	1	15	1	4	2	1	71	165	26.079	1	2			10	2	0			151		1	2	2	1	1	1	1	2	2				1			2	1	0	24	0	0
1	16	133	1305	F	F	35	1	4	1	4	3	2	74	175	24.1633	1	2			1	0	0	21		35		2	3	3	3	3	3			2				2			1	8	0	8	0	1
1	16	134	1306	R	T	54	1	5	1	4	2	4	84	175	27.4286	1	2			7	10	1	30		12		1	2	2	1	1	2	1	2	2				2			3	1	1	0	0	0
1	16	135	1307	C	M	50	1	4	1	4	3	1	70	185	20.4529	1	1	2	1				303		829			3	3	3	3	3							2			1	0	0	12	0	0
1	16	136	1308	R	R	61	2	4	1	4	1	4	78	165	28.6501	1	2			3	8	0	18		14		2	3	3	3	3	3			1	2	3		1			2	2	0	12	0	0
1	16	137	1309	G	S	88	1	4	1	4	1	2	70	175	22.8571	1	2			1	0	1	28		16		2	3	3	3	3	3			2				2			0	4	1	0	0	0
1	16	138	1310	N	F	59	1	18	1	4	1	3	84	166	30.4834	1	2			5	10	0	72		35		2	3	3	3	3	3			2				2			3	4	0	96	1	2
1	16	139	1311	G	M	59	1	4	1	4	2	3	64	168	22.6757	1	2			17	10	0	27		27		2	3	1	3	3	3			1	1			1			2	2	0	12	0	0
1	16	140	1312	A	A	70	2	4	1	4	3	2	60	154	25.2994	1	1	2	1				16		8		2	3	3	3	3	3			2				2			1	4	0	12	0	2
1	16	141	1313	J	P	36	1	23	2	4	3	2	62	168	21.9671	1	2			3	1	0	36		60		1		2			2	1		2			2	2			2	1	0	12	0	0
1	16	142	1314	S	F	74	1	4	1	4	1	2	88	174	29.0659	1	2			2	4	0	66		111		2	3	3	3	3	3			1	1			2			2	2	1	0	0	0
1	16	143	1315	R	R	60	2	8	1	4	1	8	65	165	23.8751	1	1	2	2				26		25		2	3	3	3	3	3			1	1	3		2			2	2	0	12	0	0
1	16	144	1316	F	P	40	1	4	1	4	3	3	55	165	20.202	1	2			15	8	0	25		40		1	2	2	1	1	2	2	2	2				1			2	1	1	0	0	0
1	16	145	1317	D	Z	36	1	4	1	4	2	3	89	174	29.3962	1	2			3			19		22		2	3	1	3	3	3			1	1	1		1			2	2	0	32	0	0
1	16	146	1318	M	G	48	1	4	1	4	3	3	85	182	25.6612	1	2			9	4	0	19		11		2	3	1	3	3	3			1	1			1			2	2	0	12	0	0
1	16	147	1319	M	B	21	1	4	1	4	3	4	70	174	23.1206	1	2			6	4	0	63		186		2	3	1	3	3	3			1	1	5		1			2	2	1	0	0	0
1	16	148	1320	I	C	59	2	4	1	4	3	2	82	170	28.3737	1	2			1	8	0			19		2	3	3	3	3	3			1	1	2		1	6	3	2	2	1	0	0	0
1	16	149	1321	L	R	61	2	8	1	4	2	1	59	160	23.0469	1	2			7	2	0	33		45		2	3	3	3	3	3			1	1			1			2	2	1	0	0	0
1	16	150	1322	A	A	80	2	17	1	4	1	3	47	160	18.3594	1	2			7	2	0	40		38		2	3	3	3	3	3			1				2			2	2	1	0	0	0
1	16	151	1323	R	S	50	1	18	1	4	1	3	64	160	25	1	2			3	2	0	41		46		2	3	2	3	3	3			1	1	2		2			2	15	0	60	1	0
1	16	152	1324	M	G	64	1	4	1	4	3	2	58	169	20.3074	2	2			10	4	0	110		91		2	3	2	3	3	3			1	1	8		2			3	2	1	0	0	0
1	16	153	1325	L	P	77	1	4	1	4	2	2	63	168	22.3214	2	2			20	0	0	145		244		2	3	2	3	3	3			1		8					4	2	1	0	0	0
1	16	154	1326	A	T	43	1	4	1	4	3	3	70	170	24.2215	2	2			5	0	0	165		70		2	3	2	3	3	3			2			2	2			3	4	0	108	1	2
1	16	155	1327	F	S	35	1	4	1	4	2	1	110	186	31.7956	1	2			5	8	0	24		21		2	3	2	3	3	3			1	1		2	1			2	2	1	0	0	0
1	16	156	1328	M	S	63	2	18	1	4	2	1	60	143	29.3413	1	2			2	0	0	39		65		1	2	2	1	1	2	1	2	2				2			2	1	1	0	0	0
1	16	157	1329	P	Z	58	2	4	1	4	3	3	52	160	20.3125	1	2			16	4	0	42		66		2	3	2	3	3	3			1	2			1			2	2	0	12	0	0
1	16	158	1330	V	M	54	2	4	1	4	1	3	66	165	24.2424	1	2			5	4	0	80		75		2	3	1	3	3	3			1	1	2					2	2	1	0	0	0
1	16	159	1331	G	B	62	1	4	1	4	1	3	87	165	31.9559	1	1	2	1				18		41		2	3	2	3	3	3			2				2			1	8	1	0	0	0
1	16	160	1332	A	C	69	2	4	1	4	2	2	60	166	21.7738	1	2			2	0	0	68		112		2	3	2	3	3	3			1	1	3		2			2	2	1	0	0	0
1	16	161	1333	M	F	52	2	2	1	4	2	4	75	165	27.5482	1	2			7	4	0	123		223		1	2	2	1	1	2	2	2	2				2			2	1	0	12	0	0
1	16	162	1334	R	M	60	2	4	1	2	3	4	64	164	23.7954	1	2			5	2	0	178		329		2	3	2	3	3	3			1	1	2					2	2	1	0	0	0
1	16	163	1335	R	C	37	1	12	1	4	2	2	76	176	24.5351	1	2			3	8	0	46		103		2	3	2	3	3	3			1	1	7	2	1			2	2	0	24	0	0
1	16	164	1336	L	M	50	2	4	1	4	2	3	90	160	35.1562	1	2			1	2	1	39		38		2	3	2	3	3	3			2				2			3	4	0	84	1	2
1	16	165	1337	M	R	40	1	4	1	4	3	5	71	167	25.4581	1	2			3	8	0	72		115		2	3	2	3	3	3			1	1	2		1			2	2	0	24	0	0
1	16	166	1338	M	A	49	2	4	1	4	3	3	85	165	31.2213	1	2			6	4	0	71		109		2	3	2	3	3	3			1	1						2	2	1	0	0	0
1	16	167	1339	B	B	59	1	5	1	5	2	3	63	173	21.0498	1	2			13		5	64		99		2	3	2	3	3	3			1	1	4		1			2	2	1	0	0	0
1	16	168	1340	G	A	60	1	4	1	4	2	3	59	160	23.0469	1	2			1	1	0	16		22		2	3	2	3	3	3			2				2			1	8	0	12	0	1
1	16	169	1341	G	G	55	1	4	1	4	2	3	72	175	23.5102	1	2			11	10	0	37		45		1	2	2	1	1	1	1	2	2				1			2	1	0	12	0	0
1	16	170	1342	V	G	71	1	19	1	4	2	2	58	161	22.3757	1	2			2	2	0	164		29		2	3	2	3	3	3			1	1			2			3	2	1	0	0	0
1	16	171	1343	M	B	57	2	4	1	4	2	1	70	160	27.3438	1	2			15	2	0	80		115		2	3	2	3	3	3			1	1	2		2			2	2	0	24	0	0
1	16	172	1344	G	Z	58	1	4	1	4	3	3	75	170	25.9516	1	1	4	1				17		92		2	3	2	3	3	3			1				2			1	2	1	0	0	0
1	16	173	1345	E	M	68	1	8	1	4	2	3	72	170	24.9135	1	2			10	6	0	85		104		2	3	2	3	3	3			1	1	2		1			2	2	1	0	0	0
1	16	174	1346	A	R	57	1	17	1	4	3	2	75	175	24.4898	1	2			2	0	0	122		69		2	3	3	3	3	3			2				2			3	4	0	84	1	2
1	16	175	1347	A	B	66	2	18	1	18	1	1	70	165	25.7117	1	2			12	3	1	30		32		2	3	2	3	3	3			1	1	8		2			2	2	0	12	0	0
1	16	176	1348	A	B	60	2	4	1	4	1	5	56	160	21.875	1	2			3	8	0	18		16		2	3	2	3	3	3			1	1	2		1			2	2	1	0	0	0
1	16	177	1349	R	C	44	1	4	1	4	2	4	66	172	22.3094	1	2			2	8	0	57		111		2	3	2	3	3	3			1	1	6	2	1	9	3	2	2	0	12	0	0
1	16	178	1350	F	C	66	2	12	1	4	1	3	50	156	20.5457	2	2			2	4	2	28		35		2	3	2	3	3	3			2				2			3	4	0	60	1	2
1	16	179	1351	R	M	66	1	4	1	4	3	4	71	184	20.9712	2	2			8	2	1	40		28		2	3	3	3	3	3			2				2			3	4	0	96	1	2
1	16	180	1352	A	G	67	2	4	1	4	2	4	55	160	21.4844	2	2			1	0	0	92		70		2	3	2	3	3	3			1		8		2			3	2	1	0	0	0
1	16	181	1353	E	A	48	2	17	1	4	1	5	57	163	21.4536	2	2			5	2	1	45		51		2	3	2	3	3	3			2				1			3	7	1	0	0	0
1	16	182	1354	G	P	46	1	4	1	4	2	4	86	170	29.7578	1	2			4	8	0	77		82		2	3	1	3	3	3			1	1	2		2			2	2	1	0	0	0
1	16	183	1355	M	F	48	2	12	1	4	3	3	66	150	29.3333	1	2			9	4	0	47		55		2	3	2	3	3	3			1	1	2		1	8	5	2	2	1	0	0	0
1	16	184	1356	F	B	33	1	4	1	4	2	3	55	168	19.487	1	2			15	0	0	45		72		2	3	2	3	3	3			1	1	3		1			2	2	1	0	0	0
1	16	185	1357	F	C	59	1	6	1	4	3	5	82	187	23.4493	1	2			8	0	0	35		58		2	3	2	3	3	3			1	1			1			2	2	0	12	0	0
1	16	186	1358	C	Q	41	2	19	1	4	2	4	53	150	23.5556	1	2			3	8	0	20		12		2	3	2	3	3	3			1	1		2	1			2	2	0	12	0	0
1	16	187	1359	D	B	33	2	4	1	4	2	4	60	165	22.0386	1	2			10	0	0	22		24		2	3	1	1	1	3			1	1			2			2	2	1	0	0	0
1	16	188	1360	G	C	33	1	4	1	4	2	4	83	180	25.6173	1	2			5	2	0	117		304		2	3	2	3	3	3			1	1	8	2	2			2	2	1	0	0	0
1	16	189	1361	G	R	58	2	18	1	4	1	3	60	155	24.974	1	2			2	4	0	49		31		2	3	3	3	3	3			2				1			2	5	1	0	0	0
1	16	190	1362	S	A	70	2	18	1	18	1	1	67	160	26.1719	1	2			20	2	0	53		49		1	2	2	1	1	2	1	2	2				2			3	1	1	0	0	0
1	16	191	1363	L	D	56	2	25	2	4	2	1	60	155	24.974	1	2			1	1	0	30		33		2	3	2	3	3	3			2							1	4	1	0	0	0
1	16	192	1364	O	G	57	2	4	1	4	2	5	75	175	24.4898	1	2			1	1	0	46		83		2	3	2	3	3	3			2	2			2			1	4	1	0	0	0
1	16	193	1365	M	R	77	1	15	1	4	1	4	56	160	21.875	1	2			20	2	0	50		125		2	3	1	3	3	3			1	1	8		2			3	15	0	60	1	0
1	16	194	1366	S	A	22	2	4	1	4	2	4	45	160	17.5781	1	2			6	8	0	46		70		1	1	2	2	1	2	1	2	2				1			2	1	1	0	0	0
1	16	195	1367	A	B	66	2	6	1	4	2	2	52	165	19.1001	1	2			3	4	0	116		221		2	3	2	3	3	3			1	1	3		2			2	2	1	0	0	0
1	16	196	1368	C	R	77	1	7	1	4	2	1	70	172	23.6614	1	2			1	1	0	17		12		2	3	3	3	3	3			2				2			1	4	0	24	0	2
1	16	197	1369	V	D	44	1	17	1	4	3	4	85	175	27.7551	1	2			2	8	0	113		98		1	2	2	1	1	2	1	2	2				2			3	16	0	60	1	0
1	16	198	1370	T	L	71	2	4	1	4	3	2	47	150	20.8889	1	2			12	2	0	137		144		2	3	3	3	3	3			1	1	2		1			3	2	1	0	0	0
1	16	199	1371	V	A	52	1	4	1	4	2	2	75	165	27.5482	1	2			10	8	0					1	2	2	1	1	2	1	2	2				1			2	1	0	36	0	0
1	16	200	1372	S	F	57	1	18	1	4	1	3	90	173	30.0712	1	2			7	2	0	15		18		2	3	3	3	3	3			1	2			1			2	2	1	0	0	0
1	16	201	1373	M	L	56	2	19	1	4	3	4	73	152	31.5963	1	1	4	1				82		175		2	1	1	2	1	2	2	2	2				2			2	5	1	0	0	0
1	16	202	1374	E	S	53	1	4	1	4	3	3	70	182	21.1327	1	2			6	2	0	92		66		2	3	2	3	3	3			2	2	2		1			3	4	0	24	0	2
1	16	203	1375	R	D	29	2	15	1	4	3	3	74	165	27.1809	1	2			12	10	0	22		19		2	3	1	3	3	3			1	1	6		1			2	2	1	0	0	0
1	16	204	1376	I	B	57	2	12	1	4	2	4	58	163	21.83	1	2			1	2	0	30		30		2	3	2	3	3	3			1	2	8		2			2	2	0	12	0	0
1	16	205	1377	M	L	58	1	4	1	4	3	2	78	178	24.6181	1	2			4	4	0	45		73		2	3	2	3	3	3			1	1	3		1			2	2	1	0	0	0
1	16	206	1378	M	D	55	1	17	1	4	3	3	78	170	26.9896	1	1	4	1				33		26		2	3	2	3	3	3			2				2			1	8	0	12	0	1
1	16	207	1379	D	B	38	1	4	1	4	2	4	70	180	21.6049	1	2			10	2	0	148		200		2	3	2	3	3	3			2				2			3	4	0	80	1	2
1	16	208	1380	M	A	32	1	25	2	4	3	3	84	178	26.5118	1	2			1	2	1	84		156		2	3	2	3	2	3			1	1		2	1	6	1	2	2	1	0	0	0
1	16	209	1381	G	C	42	1	4	1	4	3	2	68	175	22.2041	1	2			3	6	0	227		52		1	2	2	1	1	3		2	2			2	1			2	1	1	0	0	0
1	16	210	1382	V	M	28	2	4	1	4	3	1	52	168	18.424	1	2			1	6	0	130		229		1	2	2	1	1	2	2	1	2				1	5	2	2	1	1	0	0	0
1	16	211	1383	G	C	39	1	4	1	4	2	4	60	175	19.5918	1	2			15	6	0	57		40		1	2	2	1	1	2		2	2			2	1			2	1	1	0	0	0
1	16	212	1384	G	F	65	1	4	1	4	2	4	70	178	22.0932	1	2			2	4	0	42		18		2	3	2	3	3	3			2				1			3	4	0	60	1	2
1	16	213	1385	V	V	62	2	4	1	4	1	3	67	164	24.9108	1	2			1	4	0	87		97		2	3	3	3	3	3			1	1	3		1			2	2	1	0	0	0
1	16	214	1386	E	T	35	2	4	1	4	3	2	53	160	20.7031	1	2			2	1	0	45		71		2	3	2	3	3	3			1	1	1		2			2	2	1	0	0	0
1	16	215	1387	S	N	66	1	15	1	4	1	3	81	174	26.7539	1	2			2	3	0	55		72		2	3	2	3	3	3			1	1	2		2			2	2	1	0	0	0
1	16	216	1388	C	M	51	2	6	1	4	2	4	60	165	22.0386	1	2			3	2	0	73		124		2	3	2	3	3	3			1	1	2		1	3	8	2	2	0	12	0	0
1	16	217	1389	I	C	53	2	18	1	4	1	3	61	162	23.2434	1	2			3	10	0	46		47		2	3	2	3	3	3			1	1	3		1	3	7	2	2	1	0	0	0
1	16	218	1390	S	C	36	1	4	1	4	3	3	75	165	27.5482	1	2			1	1	0	28		49		2	3	2	3	3	3			2			2	2			1	8	0	20	0	1
1	16	219	1391	R	D	41	2	4	1	4	2	3	63	160	24.6094	1	2			6	4	0	63		115		2	3	2	3	3	3			1	1	3		1	7	2	2	2	1	0	0	0
1	16	220	1392	L	Z	36	1	4	1	4	3	2	65	170	22.4913	1	2			5	8	0	25		71		2	3	2	3	3	3			1	1	3	2	1	3	0	2	2	1	0	0	0
1	16	221	1393	A	P	51	1	4	1	4	2	3	65	170	22.4913	1	2			5	4	0	35		45		2	3	2	3	3	3			2				2			2	4	0	72	1	2
1	16	222	1394	V	S	43	1	4	1	4	2	4	65	172	21.9713	1	2			2	6	0	107		211		1	2	2	1	1	2	1	2	2				1	8	3	2	16	0	48	1	0
1	16	223	1395	A	A	66	2	4	1	4	3	1	76	160	29.6875	1	2			4	3	0	52		81		1	2	2	1	1	3	1	2	2				2			2	1	1	0	0	0
1	16	224	1396	E	C	64	2	4	1	4	2	2	73	160	28.5156	1	1	2	1				36		73		2	2	2	2	2	3			2				2			1	4	0	12	0	2
1	16	225	1397	F	S	66	1	4	1	4	1	3	76	170	26.2976	1	2			5	3	0	83		114		2	3	2	3	3	3			2				2			1	4	1	0	0	0
1	16	226	1398	M	M	62	2	4	1	4	1	2	74	165	27.1809	1	2			8	2	0	35		56		2	3	2	3	3	3			1	2			1	7	2	2	2	1	0	0	0
1	16	227	1399	M	P	53	2	4	1	4	2	2	55	153	23.4952	1	2			2	2	0	24		36		2	3	2	3	3	3			2				1			1	8	1	0	0	0
1	16	228	1400	E	T	49	1	4	1	4	3	4	77	179	24.0317	1	1	2	2				25		28		2	3	2	3	3	3			2				2			1	8	1	0	0	0
1	16	229	1401	C	C	55	2	4	1	4	2	3	55	165	20.202	1	2			2	4	0	92		109		1	2	2	1	1	2	1	2	2				1	6	3	2	1	1	0	0	0
1	16	230	1402	A	D	80	2	4	1	4	1	1	58	165	21.3039	1	2			10	0	0	50		44		2	3	2	3	3	3			1				2			1	2	1	0	0	0
1	16	231	1403	M	G	32	1	4	1	4	3	3	70	175	22.8571	1	2			2	4	0	19		45		2	3	2	3	3	3			1	1	2	2	1			2	2	1	0	0	0
1	16	232	1404	F	D	58	1	4	1	4	2	2	65	170	22.4913	1	2			4	4	0	63		74		2	3	2	3	3	3			1	2	2		1			3	2	1	0	0	0
1	16	233	1405	G	M	39	1	4	1	4	2	3	74	171	25.3069	1	2			3	4	0	58		136		2	3	2	3	3	3			1	1	2		1			2	2	1	0	0	0
1	16	234	1406	M	B	57	2	15	1	4	2	4	70	160	27.3438	1	2			6	6	0	153		117		2	3	2	3	3	3			1	2			1			2	2	1	0	0	0
1	16	235	1407	O	P	54	2	4	1	4	2	2	67	165	24.6097	1	2			2	6	0	38		48		2	3	2	3	3	3			1	1			2			2	2	1	0	0	0
1	16	236	1408	F	A	35	1	18	1	4	3	2	81	177	25.8546	1	1		1				48		116		2	3	2	3	3	3			2				1			1	8	1	0	0	0
1	16	237	1409	R	D	45	1	4	1	4	2	2	65	175	21.2245	1	2			6	0	0	28		35		1	2	2	1	1	2	1	2	1	2			2			2	17	1	0	0	0
1	16	238	1410	B	N	40	1	4	1	4	2	4	59	171	20.1771	1	2			6	10	0	27		20		2	3	1	3	3	3			1	1	1		1			2	2	1	0	0	0
1	16	239	1411	B	B	51	2	15	1	4	2	2	64	157	25.9645	1	1	3	1				70		88		1	2	2	1	1	2	1	2	1	2	3	2	2			2	17	1	0	0	0
1	16	240	1412	C	D	61	1	4	1	4	3	3	115	195	30.2433	1	1	4	1				36		65		2	3	3	3	3	3			2				2			1	4	1	0	0	0
1	16	241	1413	M	C	64	2	19	1	4	1	4	63	156	25.8876	2	2			10	4	2	37		42		2	3	2	3	3	3			2				1			3	7	1	0	0	0
1	16	242	1414	A	Z	70	1	4	1	4	3	2	84	180	25.9259	1	2			7	2	0	198		317		2	3	2	3	3	3			1	1			2			2	2	1	0	0	0
1	16	243	1415	G	S	65	1	4	1	4	3	3	73	168	25.8645	1	2			5	2	0	47		34		2	3	2	3	3	3			1	1			2			2	2	1	0	0	0
1	16	244	1416	G	V	33	2	4	1	4	3	3	56	171	19.1512	1	2			2	2	0	100		255		1	2	2	1	1	2	2	2	2				2			2	1	1	0	0	0
1	16	245	1417	S	M	49	1	4	1	4	2	2	66	174	21.7994	1	2			6	4	0	24		19		2	3	2	3	3	3			1	1	2		1	3	7	2	2	1	0	0	0
1	16	246	1418	M	R	45	2	4	1	4	2	3	44	147	20.3619	1	2			20	10	0	21		15		2	3	1	3	3	3			1	1	2		1			2	2	1	0	0	0
1	16	247	1419	S	M	41	2	13	1	4	3	4	63	167	22.5896	1	2			2	8	0	43		62		2	3	2	3	3	3			1	1	6	2	1			2	2	1	0	0	0
1	16	248	1420	A	T	57	1	4	1	4	2	5	78	160	30.4688	1	2			20	4	0	78		122		2	3	2	3	3	3			1	1	2	2	2			2	2	1	0	0	0
1	16	249	1421	G	C	61	1	4	1	4	2	4	67	170	23.1834	2	2			4	0	1	187		180		2	3	2	3	3	3			1	2	3		2			4	2	1	0	0	0
1	16	251	1422	N	M	60	2	4	1	4	2	2	55	155	22.8928	2	2			2	0	0	127		183		2	3	2	3	3	3			1		8		2			2	2	1	0	0	0
1	16	252	1423	A	B	62	2	4	1	4	2	3	62	165	22.7732	2	2			20	0	0	108		67		2	3	3	3	3	3			1		8		2			4	2	1	0	0	0
1	16	253	1424	D	C	35	1	4	1	4	3	3	65	172	21.9713	1	2			1	0	9	18		16		2	3	3	3	3	3			2				2			1	4	1	0	0	0
1	16	254	1425	S	B	37	2	4	1	4	3	3	59	165	21.6713	1	2			8	6	0	122		137		2	3	2	3	3	3			1	1	3	2	1			2	2	1	0	0	0
1	16	255	1426	A	C	45	1	4	1	4	3	1	68	170	23.5294	1	2			20	8	0	28		39		2	3	2	3	3	3			1	2	3		1			2	2	1	0	0	0
1	16	256	1427	G	D	29	1	15	1	4	3	2	75	176	24.2123	1	2			1	8	0	121		244		2	3	1	3	3	3			1	1	2	2	2			2	2	0	24	0	0
1	16	257	1428	C	V	34	2	2	1	4	3	3	72	163	27.0993	1	1	2	1				121		115		2	3	2	3	3	3			2				2			1	8	1	0	0	0
1	16	258	1429	I	M	47	1	4	1	4	3	3	90	173	30.0712	1	2			3	2	0	51		77		2	3	2	3	3	3			2				2			2	4	0	60	1	2
1	16	259	1430	A	M	54	1	16	1	4	1	4	67	165	24.6097	1	2			3	4	0	70		74		1	2	2	1	1	2	2	2	1	2			2			3	17	0	36	0	0
1	16	260	1431	R	B	40	1	18	1	4	2	3	83	172	28.0557	1	2			4	4	0	25		43		1	2	2	1	1	1	1	2	2				2			2	1	0	24	0	0
1	16	261	1432	P	L	51	1	4	1	4	3	2	72	168	25.5102	1	1	2	2				33		72		2	3	2	3	3	3			2				2			1	8	0	36	0	1
1	16	262	1433	G	A	36	1	4	1	4	3	2	65	175	21.2245	1	2			2	8	1	90		66		2	3	2	3	3	3			1	1	1		1			2	2	1	0	0	0
1	16	263	1434	M	C	43	1	4	1	4	2	2	72	175	23.5102	1	2			1	4	0	111		117		2	2	1	1	1	3			1	2	3	2	2			2	2	0	36	0	0
1	16	264	1435	E	M	47	2	4	1	4	2	2	50	160	19.5312	1	2			9	4	0	95		33		1	2	2	1	1	2	1	2	2				1	6	3	2	1	1	0	0	0
1	16	265	1436	R	G	48	2	4	1	4	3	3	97	175	31.6735	1	2			3	2	0	111		139		2	3	2	3	3	3			1	2			2			2	2	0	12	0	0
1	16	266	1437	V	M	66	2	12	1	4	3	2	68	162	25.9107	1	2			1	2	0	65		62		2	3	1	3	1	3			2				2			1	4	1	0	0	0
1	16	267	1438	E	E	53	1	4	1	4	2	1	63	167	22.5896	1	2			25	2	0	33		53		1	2	2	1	1	3	2	2	2				2			3	1	0	12	0	0
1	16	268	1439	M	A	61	1	4	1	4	2	2	65	170	22.4913	2	2			20	0	0	99		149		2	3	2	3	3	3			1		8		2			4	2	1	0	0	0
1	16	269	1440	G	A	79	1	19	1	19	1	3	65	165	23.8751	2	2			10	0	1	77		114		2	3	2	3	3	3			1		8		2			4	2	1	0	0	0
1	16	270	1441	G	B	59	1	4	1	4	2	2	70	170	24.2215	2	2			10	0	1	106		68		1	3	2	3	3	3			2				2			4	1	1	0	0	0
1	16	271	1442	C	D	80	2	4	1	4	1	3	50	160	19.5312	2	2			1	0	0	137		163		2	3	3	3	3	3			1		8		2			4	2	1	0	0	0
1	16	272	1443	A	T	70	1	4	1	4	3	2	63	168	22.3214	1	2			10	2	0	45		78		2	3	2	3	3	3			1	2	3		2			2	2	1	0	0	0
1	16	273	1444	A	G	60	2	4	1	4	1	4	60	152	25.9695	1	1	2	1				100		146		2	3	2	2	2	3			1	1	8		2			2	2	1	0	0	0
1	16	274	1445	G	P	39	1	16	1	4	3	4	77	172	26.0276	1	2			4	8	0			37		1	2	2	1	1	2	1	2	2			2	1			2	1	0	24	0	0
1	16	275	1446	R	Z	32	1	4	1	4	3	3	64	187	18.3019	1	2			3	4	0	27		24		1	1	2	2	1	2	2	2	2				1			2	1	0	12	0	0
1	16	276	1447	V	T	41	2	17	1	4	3	3	53	160	20.7031	1	1	2	1				62		123		2	3	2	3	3	3			1	2	2		2			2	2	1	0	0	0
1	16	277	1448	R	M	61	2	8	1	8	2	2	52	165	19.1001	1	2			1	2	0	51		66		2	3	3	3	3	3			1	2	8		2			2	2	1	0	0	0
1	16	278	1449	C	M	52	1	17	1	4	3	5	82	165	30.1194	1	2			4	10	0	37		46		1	2	2	1	1	2	1	2	2				1			2	1	0	12	0	0
1	16	279	1450	A	G	71	2	4	1	4	1	1	79	164	29.3724	1	1	2	1				42		51		2	3	2	3	3	3			1	2	3		2			1	2	0	12	0	0
1	16	280	1451	A	Z	74	2	8	1	4	3	2	50	164	18.5901	1	2			10	0	0	38		29		2	3	2	3	3	3			1	1	3		2			3	2	1	0	0	0
1	16	281	1452	O	M	60	1	4	1	4	2	2	75	170	25.9516	1	1	4	2				25		32		2	3	3	3	3	3			2				2			1	8	1	0	0	0
1	16	282	1453	P	B	24	1	16	1	4	3	6	80	176	25.8264	1	2			2	1	0	76		86		2	3	1	3	3	3			1	1			1			2	2	1	0	0	0
1	16	283	1454	G	C	70	1	8	1	4	2	2	61	168	21.6128	1	1	2	2				32		54		2	3	3	3	3	3			2				2			1	8	1	0	0	0
1	16	284	1455	F	P	63	2	16	1	4	1	3	68	150	30.2222	1	1	4	2				19		25		2	3	2	3	3	3			2				2			1	4	1	0	0	0
1	16	285	1456	F	T	75	1	4	1	4	3	2	78	176	25.1808	1	2			1	0	0	40		36		2	3	2	3	3	3			1	2	8		2			2	2	1	0	0	0
1	16	286	1457	M	V	38	2	2	1	2	2	3	69	168	24.4473	1	2			10	4	0	25		27		2	3	2	3	3	3			1	2	6		1			2	2	1	0	0	0
1	16	287	1458	T	M	54	1	4	1	4	3	4	78	176	25.1808	1	2			5	2	0	33		17		2	3	2	3	3	3			1	1	2		2			2	2	1	0	0	0
1	16	288	1459	G	S	67	1	3	1	4	3	2	82	173	27.3982	1	1	2	1				52		83		2	3	2	3	3	3			2				2			1	4	0	12	0	2
1	16	289	1460	G	R	48	2	4	1	4	2	4	55	160	21.4844	1	2			1	2	0	30		44		2	3	3	3	3	3			1	1	3		2			2	2	1	0	0	0
1	16	290	1461	G	T	64	2	4	1	4	2	2	65	160	25.3906	1	2			1	2	0	65		93		2	3	2	2	3	3			1	1	2		1	6	3	2	2	1	0	0	0
1	16	291	1462	C	C	72	1	15	1	4	3	2	58	167	20.7967	1	2			20	0	0	55		69		2	3	3	3	3	3			1	1	8		2			2	2	1	0	0	0
1	16	292	1463	P	I	69	1	4	1	4	1	2	72	170	24.9135	1	1	2	1				25		32		2	3	3	3	3	3			2				2			1	8	1	0	0	0
1	16	293	1464	C	G	43	1	4	1	4	3	5	77	173	25.7276	1	1	2	1				97		251		2	3	3	3	3	3			1	1			2			1	2	0	12	0	0
1	16	294	1465	A	T	66	2	6	1	4	1	1	68	168	24.093	2	2			4	4	0	42		49		2	3	2	3	3	3			1	1			2			2	2	0	24	0	0
1	16	295	1466	E	R	62	2	4	1	4	3	5	75	167	26.8923	1	2			7	1	0	211		302		2	3	2	3	3	3			1	1	8		1	4	1	2	2	0	24	0	0
1	16	296	1467	L	Z	47	2	4	1	4	3	2	60	158	24.0346	1	2			4	0	0	21		19		2	3	2	3	2	3			1	1	3		1			2	2	1	0	0	0
1	16	297	1468	E	L	44	2	4	1	4	2	3	48	160	18.75	1	2			4	2	0	14		21		2	3	3	3	3	3			1	1	2		1			2	2	0	12	0	0
1	16	298	1469	C	C	54	2	15	1	4	1	3	56	160	21.875	1	2			20	8	0	36		29		1	2	2	1	1	2	2	2	1	1			1			3	17	1	0	0	0
1	16	299	1470	F	P	63	2	2	1	4	2	4	66	162	25.1486	1	2			10	2	0	27		35		2	3	2	2	3	3			1	1	2		1			2	2	1	0	0	0
1	16	300	1471	M	N	47	2	4	1	4	2	3	52	155	21.6441	1	2			2	1	0	36		56		2	3	2	3	3	3			1	1	2		1			2	2	1	0	0	0
1	16	302	1472	E	B	65	2	4	1	4	1	4	62	150	27.5556	1	2			20	0	0	42		54		1	2	2	1	1	2	2	2	2				2			2	1	1	0	0	0
1	16	303	1473	A	F	58	1	4	1	4	1	4	72	175	23.5102	1	2			6	2	0	51		58		2	3	2	3	3	3			1	1	2		1			2	2	1	0	0	0
1	16	304	1474			62	1	4	1	4	2		71	172	23.9995																											0	0	1	0	0	0
1	16	305	1475	M	L	59	1	4	1	4	2	2	70	175	22.8571	2	1	4	2				66		72		1	2	2	1	2	3			2				2			2	1	1	0	0	0
1	16	306	1476	D	C	57	2	4	1	4	3	3	70	160	27.3438	2	2			3	0	0	79		55		2	3	2	3	3	3			1		8		2			3	2	1	0	0	0
1	16	307	1477	L	T	23	1	4	1	4	3	4	85	186	24.5693	1	2			20	2	0	36		48		1	2	2	1	1	2	1	2	2				1			2	1	1	0	0	0
1	16	308	1478	A	S	58	2	4	1	4	3	3	48	150	21.3333	1	1	3	1				59		83		2	3	3	3	3	3			1				2			2	2	1	0	0	0
1	16	309	1479	G	V	59	1	4	1	4	3	2	70	170	24.2215	1	2			5	2	0	38		50		2	3	1	3	3	3			1	1			1			3	2	1	0	0	0
1	16	310	1480	M	G	72	2	4	1	4	3	1	59	166	21.4109	1	2			20	8	0	35		41		1	3	2	3	3	3			2				2			2	1	1	0	0	0
1	16	311	1481	S	F	38	1	4	1	4	3	4	72	182	21.7365	1	2			10	3	0	21		18		2	3	3	3	3	3			1	2	2		1			2	2	0	12	0	0
1	16	312	1482	A	C	60	1	19	1	4	3	4	73	174	24.1115	1	2			19	2	0	81		91		2	3	2	3	3	3			1				1			2	2	0	24	0	0
1	16	313	1483	H	K	69	2	21	2	4	3	2	85	177	27.1314	1	2			12	1	0	61		63		2	3	2	3	3	3			1	1	2		2			2	2	1	0	0	0
1	16	314	1484	M	Z	77	2	4	1	4	1	2	57	164	21.1927	1	2			2	2	0	27		29		2	3	2	3	2	3			2				2			3	7	1	0	0	0
1	16	315	1485	A	P	32	2	15	1	4	2	2	61	162	23.2434	1	2			1	0	0	196		178		2	3	3	3	3	3			1		8	1	2			2	2	0	12	0	0
1	16	316	1486	A	M	46	1	4	1	4	1	2	78	170	26.9896	1	2			20	10	0	77		98		1	2	2	1	1	2	1	2	2				1			2	1	1	0	0	0
1	16	317	1487	R	L	28	1	4	1	4	3	3	80	175	26.1224	1	2			1	8	0	30		54		2	3	3	3	3	3			1	1	2		2			2	2	0	0	0	0
1	16	318	1488	G	A	35	1	4	1	4	3	5	72	178	22.7244	1	2			12	1		27		38										1	2			1			2	15	0	96	1	0
1	16	319	1489	F	D	36	1	4	1	4	2	3	84	175	27.4286	1	1		1				364		87		2	3	3	3	3	3			1	1			2			2	2	0	32	0	0
1	16	320	1490	B	G	33	1	17	1	4	3	3	72	175	23.5102	1	1		3				37		84		1		2						2				2			2	1	1	0	0	0
1	16	321	1491	S	Q	32	1	4	1	4	3	2	85	180	26.2346	1	1	2	1				65		137		2	3	3	3	3	3			2				2			1	4	1	0	0	0
1	16	322	1492	O	B	69	2	18	1	4	1	2	72	158	28.8415	1	2			10	1	0	53		45		2	3	3	3	3	3			1		8					2	2	1	0	0	0
1	16	323	1493	L	P	69	1	4	1	4	2	2	68	170	23.5294	2	2			6	1		45		68		2	3	3	3	3	3			1		8		2			3	2	1	0	0	0
1	16	324	1494	L	P	65	1	11	1	4	3	2	60	170	20.7612	2	2			3			62		74		2	3	3	3	3	3			1		8		2			4	2	0	24	0	0
1	16	325	1495	M	B	53	2	4	1	4	2	2	60	160	23.4375	2	2			10	1	1	178		162		2	3	3	3	3	3			1		8		2			3	2	1	0	0	0
1	16	326	1496	G	B	77	2	4	1	4	3	2	60	160	23.4375		2			3			89		109		2	3	3	3	3	3			1		8		2			2	2	1	0	0	0
1	16	327	1497	A	M	53	2	4	1	4	3	2	64	160	25	2	2			5		1	115		103		2	3	3	3	3	3			1				2			3	2	1	0	0	0
1	16	328	1498	F	M	52	1	14	1	4	3	4	64	180	19.7531	1	2			25	8		30		32		1		2						2				1			2	1	1	0	0	0
1	16	329	1499	F	R	40	1	4	1	4	3	1	80	179	24.968	1	2			1	1		29		58		2	3	3	3	3	3			1				2			1	2	0	24	0	0
1	16	330	1500	C	M	72	1	4	1	4	3	1	71	175	23.1837	1	2			1	1		17		14		2								2							1	4	1	0	0	0
1	16	331	1501	D	C	58	2	18	1	8	1	2	71	155	29.5525	2	2			12	3	2	79		55		2	3	3	3	3	3			1	1			2			3	15	0	84	1	0
1	16	332	1502	G	P	37	1	4	1	4	2	4	77	190	21.3296	1	2			1	5	0	25		36		1	2	2	1	1	2	2	2	2				1			2	1	0	0	0	0
1	16	333	1503	L	P	52	1	4	1	4	3	2	70	175	22.8571	1	2			1	8	0	45		35		1	2	2	1	1	2	1	2	2				1			2	1	1	0	0	0
1	16	334	1504	F	C	60	1	11	1	4	3	4	88	178	27.7743	1	2			4	4	0	38		47		2	3	2	3	3	3			1	1	2		2			2	2	1	0	0	0
1	16	335	1505	L	V	50	1	4	1	4	2	3	80	183	23.8884	1	2			15	4	0	34		61		1	2	2	1	1	2	2	2	2				1			2	1	1	0	0	0
1	16	336	1506	D	V	48	1	4	1	4	2	3	64	167	22.9481	1	2			1	8	0	51		73		1	2	2	1	1	2	1	2	2				1			2	1	0	32	0	0
1	16	337	1507	A	B	43	1	4	1	4	3	5	60	170	20.7612	1	2			12	3	0	48		61		2	3	2	3	3	3			1	1	2		2			3	2	1	0	0	0
1	16	338	1508	G	C	78	1	4	1	4	1	2	70	167	25.0995	1	1	2	1				25		16		2	3	2	3	3	3			2				2			1	4	1	0	0	0
1	16	339	1509	B	S	71	2	8	1	4	2	1	66	155	27.4714	1	2			3	2	0	22		26		2	3	2	3	3	3			1				2			2	2	1	0	0	0
1	16	340	1510	C	R	75	1	17	1	4	1	2	63	170	21.7993	1	2			3	2	0	121		199		2	3	1	3	1	3			1	2			2			2	2	1	0	0	0
1	16	341	1511	D	R	33	1	4	1	4	3	3	70	170	24.2215	1	2			3	4	0	176		311		2	3	2	3	3	3			1	1	2	2	1			2	2	1	0	0	0
1	16	342	1512	A	B	77	2	21	2	4	1	1	80	168	28.3447	1	1	2	1				40		39		2	3	3	3	3	3			2				2			1	8	0	12	0	1
1	16	343	1513	E	M	49	1	20	1	4	2	4	85	164	31.6032		1	2	1				65		72		2	3	3	3	3	3			2				2			1	8	0	24	0	1
1	16	344	1514	G	S	53	1	15	1	4	2	4	76	165	27.9155	1	2			10	6	0	80		114		2	3	3	3	3	3			1	1	2		2			3	2	1	0	0	0
1	16	345	1515	C	B	53	2	19	1	4	2	3	55	150	24.4444	1	2			4	3	0	58		65		2	3	3	3	3	3			1	1	3		1			2	2	1	0	0	0
1	16	346	1516	L	A	66	2	4	1	4	1	1	52	150	23.1111	1	2			5	6	0	25		23		2	3	2	3	3	3			1	1	2		1			2	2	1	0	0	0
1	16	347	1517	M	D	40	1	4	1	4	2	2	60	170	20.7612	1	2			2	6	0	56		65		2	3	2	3	3	3			1	1	2	2	1			2	2	0	24	0	0
1	16	348	1518	F	P	56	1	4	1	4	2	3	72	170	24.9135	1	2			20	4	0	35		41		2	3	2	3	3	3			1	2	3		1			2	2	0	12	0	0
1	16	349	1519	G	M	53	1	4	1	4	3	4	92	183	27.4717	1	2			5	10	0	54		39		2	3	2	3	3	3			1	1			2			2	2	1	0	0	0
1	16	350	1520	A	A	70	1	4	1	4	1	2	65	170	22.4913	1	1	2	1				25		31		2	3	3	3	3	3							2			1	0	0	0	0	0
1	16	351	1521	P	C	64	1	4	1	4	3	2	70	170	24.2215	1	2			6	8	0	31		36		2	3	3	3	3	3			1	1	2		1			2	2	1	0	0	0
1	16	352	1522	U	B	62	1	4	1	4	2	2	82	178	25.8806	1	2			15	2	0	33		37		2	3	3	3	3	3			2				2			3	4	0	72	1	2
1	16	353	1523	G	B	73	1	4	1	4	2	3	64	165	23.5078	1	2			5	6	0	30		79		2	3	3	3	3	3			1	1			2			2	2	1	0	0	0
1	16	354	1524	P	D	60	1	1	1	4	1	3	75	172	25.3515	1	2			1	2	0	76		70		2	3	3	3	3	3			1	1			2			3	15	0	120	1	0
1	16	355	1525	A	G	73	2	6	1	4	3	1	53	164	19.7055	1	2			15	1	0					2	3	3	3	3	3			1	1			2			2	2	1	0	0	0
1	16	356	1526	R	F	47	1	18	1	4	2	4	85	170	29.4118	1	2			5							1		2						2				1			3	16	0	48	1	0
1	16	357	1527	A	B	60	1	4	1	4	3	2	70	170	24.2215	1	2			18	6	0	41		60		1	2	2	1	1		1	2	2				1			3	1	1	0	0	0
1	16	358	1528	A	P	79	1	8	1	4	3	2	78	179	24.3438	1	1		2				81		96										1	1			2			2	2	1	0	0	0
1	16	359	1529	N	M	48	2	4	1	4	3	3	60	160	23.4375	1	2						48		35		2	3	3	3	3	3			1	1	2		1			3	2	1	0	0	0
1	16	360	1530	A	Q	56	2	9	1	4	3	1	55	160	21.4844	1	2			1	3	0	22		17		2	3	2	3	3	3			1	1			2			2	2	1	0	0	0
1	16	361	1531	F	C	46	1	15	1	4	1	4	72	164	26.7698	1	1	2	1				126		246		2	3	2	3	3	3			1	1		2	2			2	15	0	48	1	0
1	16	362	1532	T	P	58	2	4	1	4	2	2	80	163	30.1103	1	2			3	2	0	40		58		2	3	2	3	3	3			1	1			2			2	2	1	0	0	0
1	16	363	1533	N	D	74	2	17	1	4	1	1	62	155	25.8065	1	1	2	1								2	3	2	3	3	3			2				2			1	4	1	0	0	0
1	16	364	1534	G	P	49	1	19	1	4		5	88	169	30.8112		1		1																1				2			2	15	0	48	1	0
1	16	365	1535	D	R	51	1	4	1	4	2	3	82	170	28.3737	1	2			10	6	0					2	3	2	3	3	3			1	1			1			2	2	0	32	0	0
1	16	366	1536	S	C	32	2	4	1	4	3	4	51	165	18.7328	1	2			3	4	0	19		15		2	3	2	3	3	3			1	1			1			2	2	1	0	0	0
1	16	367	1537	C	C	72	2	5	1	4	3	1	58	165	21.3039	1	2			7	2	0	63		78		2	3	3	3	3	3			1	1			1			2	2	1	0	0	0
1	16	368	1538	T	B	75	2	4	1	4	2	1	96	155	39.9584	1	2			9	4	0	171		180		1								1				2			2	17	1	0	0	0
1	16	369	1539	L	G	70	2	4	1	4	1	2	50	160	19.5312	1	2			1	2	1	260		275		2	3	2	3	3	3			1	1						2	2	1	0	0	0
1	16	370	1540	C	R	43	2	4	1	4	2	5	63	170	21.7993	1	1	2	1				20		18		2	3	3	3	2	3			2				2			0	4	1	0	0	0
1	16	371	1541	L	P	41	2	4	1	4	3	2	60	160	23.4375	1	2			3	4	0	62		48		2	3	2	3	3	3			2				1			3	7	1	0	0	0
1	16	372	1542	G	P	36	2	4	1	4	3	2	55	160	21.4844	1	2			2	6	0	19		10		2	3	2	3	3	3			1	2		2	1			2	2	1	0	0	0
1	16	373	1543	A	Z	36	1	24	2	4	3	2	67	174	22.1297	1	1	2	1				62		113		2	3	2	3	3	3			1	1	8		2			2	2	1	0	0	0
1	16	374	1544	L	F	55	2	4	1	4	3	3	60	165	22.0386	1	2			3	4	0	41		50		2	3	2	3	3	3			1	1	2	2	2			2	2	1	0	0	0
1	16	375	1545	E	B	63	2	4	1	4	2	3	70	160	27.3438	1	2			1	2	0	23		35		2	3	2	3	3	3			2				2			1	8	1	0	0	0
1	16	376	1546	G	G	62	1	4	1	4	2	2	74	172	25.0135	1	2			1	3	0	144		234		2	3	2	3	3	3			1	1			2			2	2	0	24	0	0
1	16	377	1547	G	O	64	1	4	1	4	1	4	70	170	24.2215	1	2			8	1	0	151		156		2	3	2	3	3	3			1	1			2			2	2	1	0	0	0
1	16	378	1548	M	M	64	2	4	1	4	1	2	53	160	20.7031	1	2			20	2	1	64		56		2	3	2	3	3	3			1	1			1			3	2	1	0	0	0
1	16	379	1549	V	L	52	1	4	1	4	2	4	78	175	25.4694	1	2			2	8	0					2	3	2	3	3	3			1	1			1			2	2	1	0	0	0
1	16	380	1550	F	F	85	2	4	1	4	1	1	60	160	23.4375	1	1	2	1				15		12		2	3	3	3	3	3			2				2			1	4	1	0	0	0
1	16	381	1551	T	B	52	2	4	1	4	2	3	65	160	25.3906	1	2			6	4	0	22		17		2	3	2	3	3	3			1	2	2		1			2	2	1	0	0	0
1	16	382	1552	E	T	37	1	4	1	4	3	3	66	171	22.571	1	1	2	1				68		105		2	3	2	3	3	3			2				2			1	4	0	36	0	2
1	16	383	1553	E	R	76	1	4	1	4	1	2	72	170	24.9135	1	2			6	2	0	27		22		2	3	2	3	3	3			2				1			3	4	1	0	0	0
1	16	384	1554	R	M	52	1	4	1	4	3	4	78	174	25.763	1	2						24		31		1		2						2				1			2	1	1	0	0	0
1	16	385	1555	A	D	38	2	4	1	4	3	4	57	166	20.6852	1	2			2	8	0	59		110		2	3	2	3	3	3			1	1			1			2	2	1	0	0	0
1	16	386	1556	L	S	56	1	17	1	4	3	3	79	175	25.7959	1	2			6	2	0	42		78		2	3	2	3	3	3			1	1			1	6	1	2	2	1	0	0	0
1	16	387	1557	M	T	64	1	4	1	4	3	1	73	160	28.5156	1	2			6	3	0	15		20		2	3	2	3	3	3			1	1			2			2	2	1	0	0	0
1	16	388	1558	M	M	49	2	6	1	4	3	2	58	168	20.5499	1	2			3	4	0	35		54		2	3	2	3	3	3			1	1	2		1			2	2	0	12	0	0
1	16	389	1559	A	D	41	2	15	1	4	3	3	86	165	31.5886	1	1	2	1				27		64		2	2	2	2	1	1		2	2				2			1	4	1	0	0	0
1	16	390	1560	L	B	74	2	4	1	4	1	2	45	160	17.5781	1	2			9	8	0	65		39		2	3	2	3	3	3			1	2			2			2	2	1	0	0	0
1	16	391	1561	G	G	62	1	4	1	4	3	2	79	173	26.3958	1	2			5	2	0	28		40		2	3	2	3	3	3			2				1			1	4	0	24	0	2
1	16	392	1562	F	G	49	2	15	1	4	2	3	55	155	22.8928	1	2			5	8	0					2	3	2	3	3	3			1	1			1			2	2	1	0	0	0
1	16	393	1563	R	B	75	2	4	1	4	1	1	82	170	28.3737	1	1	2	1				37		30		2	2	1	1	1	3			1				2			1	2	1	0	0	0
1	16	394	1564	L	C	56	2	6	1	4	1	1	62	170	21.4533	1	2			3	8	0	47		44		2	3	2	3	3	3			1	1			2			2	2	1	0	0	0
1	16	395	1565	G	C	37	1	4	1	4	2	5	73	178	23.04	1	1	2	1				48		103		2	3	3	3	2	3			1	1		2	2			1	2	0	20	0	0
1	16	396	1566	P	A	59	1	15	1	4	2	2	68	165	24.977	2	2			20	0	0	162		51		2	3	2	3	3	3			1	2			2			4	2	1	0	0	0
1	16	397	1567	G	T	48	2	4	1	4	1	3	60	160	23.4375	2	2			14	2	0	71		83		2	3	2	3	3	3			1	1	2		2			2	2	1	0	0	0
1	16	398	1568	E	L	70	2	12	1	4	1	2	55	155	22.8928	2	2			10	0	0	44		37		2	3	2	3	3	3			1				2			3	2	1	0	0	0
1	16	399	1569	A	P	62	1	4	1	4	2	2	70	172	23.6614	2	2			5	0	0	49		28		2	3	2	3	3	3			1	2	8		2			3	2	1	0	0	0
1	16	400	1570	M	T	74	2	15	1	4	1	2	63	160	24.6094	2	2			5	0	0	61		40		2	3	3	3	3	3			1							4	2	1	0	0	0
1	16	401	1571	E	M	66	2	8	1	4	1	3	49	154	20.6612	1	2			4	6	0	78		76		2	3	2	3	3	3			1	2	3		2			3	2	1	0	0	0
1	16	402	1572	G	T	52	1	4	1	4	3	2	83	178	26.1962	1	2			4	4	0	38		102		2	3	2	3	3	3			1	2	3		2			2	2	1	0	0	0
1	16	403	1573	R	D	29	1	4	1	4	3	4	101	180	31.1728	1	1	2	1				23		40		2	3	2	3	3	3			2				2			1	8	0	12	0	1
1	16	404	1574	S	C	62	2	4	1	4	3	2	65	160	25.3906	1	2			4	1	1	52		85		2	3	2	3	3	3			1	1	5		1	7	1	2	2	1	0	0	0
1	16	405	1575	M	S	30	1	4	1	4	3	3	75	180	23.1481	1		2	1				27		28		1	2	2	1	1	2			2				2			1	1	0	24	0	0
1	16	406	1576	A	M	61	1	17	1	4	3	3	75	168	26.5731	1	2			7	4	0	65		100		2	3	2	3	3	3			1	1			2			2	2	1	0	0	0
1	16	407	1577	M	M	68	1	4	1	4	2	4	82	171	28.0428	1	2			2	6	0	63		51		1	2	2	1	1	2	1	2	2				1	6	3	2	1	0	12	0	0
1	16	408	1578	M	A	62	2	4	1	4	2	3	70	162	26.6728	1	2			1	2	0	25		28		2	3	2	3	3	3			2				2			1	8	0	12	0	1
1	16	409	1579	G	C	73	2	23	2	4	2	4	63	150	28	1	1						76		77														2			0	0	1	0	0	0
1	16	410	1580	V	R	37	1	4	1	4	2	2	74	176	23.8895	1	2			2	4	0	16		22		2	3	2	3	3	3			1	1			1			2	2	1	0	0	0
1	16	411	1581	C	B	47	1	4	1	4	3	4	80	175	26.1224	2	1	4	2								1	2	1	1	1	3			2				2			0	1	0	12	0	0
1	16	412	1582	V	P	79	1	18	1	18	3	7	76	170	26.2976	1	2		3	4	2	0	73		76		2								1		8		2			3	2	0	24	0	0
1	16	413	1583	T	L	53	2	19	1	4	3	5	85	160	33.2031	1	2			9	4				34		1	2	2		2		2		2			2	2			2	1	1	0	0	0
1	16	414	1584	R	P	53	1	6	1	4	2	3	83	175	27.102	1	2			2	2	0	22		24		2	3	3	3	3	3			1	2			1			2	2	0	24	0	0
1	16	415	1585	P	M	41	1	4	1	4	2	4	78	180	24.0741	1	2			1	2		25		32		2	3	2	3	3	3			2				1			1	4	0	24	0	2
1	16	416	1586	S	G	29	1	18	1	4	2	2	74	178	23.3556					4			29		72		2	2	2	2	2	3			2			2	2			1	8	1	0	0	0
1	16	417	1587	C	A	71	1	4	1	4	3	2				2				18	3	1	147		95		2	2	2	3		3			1		8		1			3	2	0	12	0	0
1	16	418	1588	R	P	54	2	4	1	4	1	2	62	158	24.8358	2	2			1		1	43		103		2								1	1	2					1	2	0	12	0	0
1	16	419	1589	M	T	46	2	4	1	4	3	5	56	161	21.6041	1	2			3	2	0	24		31		2	3	2	3	3	3			1	1			1			2	2	1	0	0	0
1	16	420	1590	L	P	76	2	4	1	4	3	2	82	152	35.4917	1	1	2	2				18		22		2	3	2	3	3	3			2				2			0	8	1	0	0	0
1	16	421	1591	G	S	43	1	4	1	4	1	2	76	170	26.2976	1	2			2	4	0	138		265		1	2	2	1	1	2	1	1	2			2	2			2	1	1	0	0	0
1	16	422	1592	E	F	69	1	5	1	4	3	12	79	172	26.7036	2	2			18	1	1	469		1218		1	2	3	1	3	3			2		8		1			4	1	0	24	0	0
1	16	423	1593	L	L	65	1	4	1	4	3	3	64	172	21.6333	2				10	1	2	80		133		2								1				1			3	2	0	24	0	0
1	16	424	1594	M	G	47	1	4	1	4	2	1	75	176	24.2123	1	2			1	3	0	71		45		1	2	2	1	1	2	2	2	2				1			2	1	0	24	0	0
1	16	425	1595	V	L	67	2	17	1	4	1		63	150	28	2	2			21	7	12	76		46		2								1		1		1			4	15	0	36	1	0
1	16	426	1596	G	G	28	1	20	1	4	2	3	83	174	27.4145	1	2			6	2	0	30		22		2	3	2	3	3	3			1	2		2	1			2	2	1	0	0	0
1	16	427	1597	G	A	56	1	6	1	4	3	4	72	177	22.9819	1	1	2	3				234		272		2	3	2	3	2	3			1				2			1	2	1	0	0	0
1	16	428	1598	V	L	71	1	4	1	4	3	2	80	175	26.1224	1	1	2	1				50		190		2	2	2	2	2				2				2			1	4	1	0	0	0
1	16	429	1599	G	G	51	2	15	1	4	2	5	64	157	25.9645	2				18	4	0	403		389		1	1	3	3	3	3			1	2			1			2	18	0	32	1	0
1	16	430	1600	G	G	58	1	15	1	4	3	4	64	170	22.1453	2	2			5	5	4	94		74		2								1				1			4	2	0	12	0	0
1	16	431	1601	V	P	55	1	6	1	4	2	2	76	167	27.2509	1	2			5	2	0	29		31		2	3	2	3	3	3			2				2			1	8	0	20	0	1
1	16	433	1602	P	D	40	1	4	1	4	3	3	98	178	30.9304	1		2	1				43		107		2	3	2	3	3	3			1				2			1	2	0	24	0	0
1	16	434	1603	S	R	45	1	19	1	4	3	5	88	183	26.2773	1	2			2	8	0	23		21		2	3	2	3	3	3			1	1			1			2	2	1	0	0	0
1	16	435	1604	A	G	46	1	4	1	4	3	2	75	175	24.4898	1		4	2				24		21		2	3	1	3	3	3			1	1	3	2	2			1	2	1	0	0	0
1	16	436	1605	P	F	69	2	8	1	4	3	1	72	170	24.9135	1			1				32		29		2	3	2	3	3	3			1	1			2			1	2	1	0	0	0
1	16	437	1606	P	M	54	1	4	1	4	3	4	65	168	23.03	1	2			12	0	1	46		91		2	3	2	3	3	3			1	1	3		1	7	2	2	2	1	0	0	0
1	16	438	1607	G	P	78	1	13	1	4	3	4	80	181	24.4193	1	2			2	4	0	167		89		2	3	2	3	3	3			1	1	2		2			3	2	1	0	0	0
1	16	439	1608	G	S	62	1	17	1	4	3	2	74	167	26.5338	1	2			10	2	0	245		142										1	1			1			2	2	1	0	0	0
1	16	440	1609	M	N	52	1	17	1	4	1	3	82	170	28.3737	1	1	2	1				234		342		2	2	1	2	1	2			1				2			2	2	0	24	0	0
1	16	442	1610	L	Z	37	1	17	1	4	2	5	72	180	22.2222	1				7			23		68		2	2	2	2	2	2	2	2	1	1			1			2	15	0	60	1	0
1	16	443	1611	B	G	60	1	17	1	4	1	3	77	173	25.7276	2	2			7	2	1	95		67			3	3	3	3	3			1		8		1			3	2	0	12	0	0
1	16	444	1612	T	T	31	1	19	1	4	2	6	62	165	22.7732	2	2			4	0	1	210		161		1	2	2	2	3	3			1		8		1			3	18	0	52	1	0
1	16	445	1613	M	R	76	1	4	1	4	3	4	60	159	23.7332	2				6	4	1	26		8										1				1			4	2	1	0	0	0
1	16	446	1614	E	M	78	2	6	1	4	1	5	60	160	23.4375		2			2	6		98		84		2								1				1			4	2	1	0	0	0
1	16	447	1615	S	L	53	1	19	1	4	3	2	85	170	29.4118	1	2			5	4	0	61		82		2	3	1	3	3	3			1	2	5		1			2	2	1	0	0	0
1	16	448	1616	G	M	37	1	4	1	4	2	1	70	177	22.3435	1	2			20	0	0	95		238		1	2	2	1	1	2	1	2	1	2		2	1			2	17	0	32	0	0
1	16	449	1617	F	P	52	1	4	1	4	3	1	72	172	24.3375	1				10	0	1	17		14		2	3	3	3	3	3			2				2			2	4	0	60	1	2
1	16	450	1618	V	C	77	2	4	1	4	2	1	59	163	22.2063	1	1	2	1				30		20		2	3	1	3	3	3			2				2			1	8	1	0	0	0
1	16	451	1619	A	G	45	1	4	1	4	2	3	70	162	26.6728	1		2	1				51		30		1	3	2	3	3	3			2				2			2	16	0	48	1	0
1	16	452	1620	N	Z	52	2	15	1	4	3	1	70	165	25.7117	1	2			5	1	0	135		217		2	3	2	3	3	3			1		8		1			2	2	1	0	0	0
1	16	453	1621	G	R	43	1	4	1	4	3	3	69	180	21.2963	1	2			17	2	0	73		189		2	3	2	3	3	3			1	1	2		1			2	2	0	24	0	0
1	16	454	1622	A	M	75	1	4	1	4	1	2	72	171	24.623	1	2			1	2	0	81		173		2	3	2	2	3	3			1		8		2			2	2	0	24	0	0
1	16	455	1623	C	F	58	2	4	1	4	3	2	54	165	19.8347	1	2			1	2	0	18		21		2	3	3	3	3	3			2				2			1	4	0	0	0	2
1	16	456	1624	R	P	73	2	4	1	4	2	2	56	152	24.2382	1	2			3	2	0	41		62														2			0	0	0	12	0	0
1	16	457	1625	S	M	65	1	19	1	4	3	2	73	170	25.2595	1	2			9	2	0	22		23		2	3	2	3	3	3			1	2			1			2	2	0	24	0	0
1	16	458	1626	P	E	79	2	2	1	4	2		68	150	30.2222	2	2			19	4	0	23		14		2	3	3	3	3	3			2				2			2	4	0	24	0	2
1	16	459	1627	C	F	74	2	4	1	4	3	1	75	150	33.3333	1			2				98		53		2		1						2							3	4	0	12	0	2
1	16	460	1628	N	M	75	1	13	1	4	2	1	68	166	24.677	1		4	2				28		25		2	3	3	2	2	3			1		8					3	15	0	48	1	0
1	16	461	1629	L	S	45	1	4	1	4	3	5	78	180	24.0741		2			20	4	2	143		276		1	2	2	1	1		1						1			2	1	0	24	0	0
1	16	462	1630	A	B	43	1	4	1	4	3	3	64	168	22.6757	2	2			11		6	107		79				1						1				2			3	15	0	136	1	0
1	16	463	1631	G	S	41	1	4	1	4	2	2	65	172	21.9713	2				1	3	2	87		251		2	3	3	3	3	3			1	1	2		2			2	15	0	108	1	0
1	16	464	1632	T	A	69	2	6	1	4	1	2	81	172	27.3797	2	2			7	3	10	44		22										1				2			3	2	1	0	0	0
1	16	465	1633	C	R	56	1	4	1	4	2	3	74	168	26.2188	2	2			5	0	1	52		116				1						1				1			2	15	0	56	1	0
1	16	466	1634	M	P	66	1	4	1	4	1	5	73	184	21.5619	2	2			13	2	2	55		44		2	2	2	2	2	3			1	1	8		1			4	2	0	24	0	0
1	16	467	1635	L	P	61	1	17	1	4	2	4	68	170	23.5294	2	2			9	4	2	80		100		2								1				1			4	15	0	72	1	0
1	16	468	1636	G	M	64	1	17	1	4	1	2	70	171	23.939	1	2			1	2	0	20		14		2	3	2	3	3	3			2				2			1	4	0	36	0	2
1	16	469	1637	A	M	57	2	8	1	4	3	3	55	165	20.202	1	2			10	3	0	35		35		2	3	3	3	3	3			1	2	5		1			2	2	0	12	0	0
1	16	470	1638	V	B	60	1	4	1	4	3	3	77	178	24.3025	1	2			15	6	0	63		85		2	3	2	3	3	3			1	1			1			2	2	0	24	0	0
1	16	471	1639	C	G	56	1	4	1	4	3	3	87	180	26.8519	1	1	2	1				21		24			3	3	3	3	3							2			1	0	0	0	0	0
1	16	472	1640	A	M	55	1	4	1	4	3	4	86	174	28.4053	1	2			35	1	1	76		107		2	3	2	3	3	3			1				1			4	2	0	24	0	0
1	16	473	1641	A	P	49	2	17	1	4	3	2	55	155	22.8928	1	2			6	3	0	34		46		2	3	2	3	3	3			1	2			2			2	2	1	0	0	0
1	16	474	1642	A	G	49	1	4	1	4	2	2	64	169	22.4082	1	2			10	4	0	26		21		2	3	2	3	3	3			1	2			1			2	2	0	32	0	0
1	16	475	1643	P	Z	57	1	4	1	4	1	3	63	163	23.7118	1	2			5	8	0	43		51		1	2	2	1	1	2	1	2	2				1			2	1	0	24	0	0
1	16	476	1644	F	S	68	2	4	1	4	2	1	53	155	22.0604	1	2			3	4	0	137		163		2	3	2	3	3	3			1	2	3		2			2	2	1	0	0	0
1	16	477	1645	C	N	63	2	4	1	4	2	2	55	160	21.4844	1	2	2		20	4	0	64		77		2	3	2	3	3	3			1	2	2		2			2	2	1	0	0	0
1	16	478	1646	P	M	30	2	4	1	4	3	2	59	170	20.4152	1	1	3	2				559		1315		1	1		1		1	1	2	2				2			2	1	1	0	0	0
1	16	479	1647	D	C	49	2	4	1	4	3	1	70	166	25.4028	1	1	2	1				82		115		2	3	2	3	3	3			1	2			1			2	2	0	12	0	0
1	16	480	1648	A	S	35	1	17	1	4	2	4	85	170	29.4118	1	2			15	6	0	73		244		1	2	2	1	1	2	1	2	2				1			2	1	0	12	0	0
1	16	481	1649	E	T	51	1	15	1	4	3	1	77	174	25.4327	2	2			2	4	3	67		35				1						2				1			0	0	1	0	0	0
1	16	482	1650	G	S	60	2	4	1	4	3	2	60	150	26.6667	1	2			1	2	0	68		42		2	3	2	3	3	3							2			2	0	1	0	0	0
1	16	483	1651	O	T	53	1	19	1	4	3	3	60	168	21.2585	1	2			2	2	0	19		17		2	3	2	3	3	3			2				2			1	4	1	0	0	0
1	16	484	1652	A	A	43	1	4	1	4	2	4	88	174	29.0659	1		1		10	2	0	24		40										1				1			2	2	1	0	0	0
1	16	485	1653	A	E	54	2	16	1	4	1	6	76	150	33.7778	1	1	2	1				50		57		2	2	1	2	1	3			2				2			1	8	0	24	0	1
1	16	486	1654	B	M	60	2	10	1	4	1	1	60	167	21.5139	1	2			8	3	0	396		465		2	3	2	3	3	3			1	1	2		1			2	2	1	0	0	0
1	16	487	1655	C	B	52	1	4	1	4	3	3	67	179	20.9107	2	2			7	3	1							1						1				1			3	15	0	68	1	0
1	16	488	1656	M	R	34	1	4	1	5	1	4	63	178	19.8839	2	2			8	3	1	427		26		2		1						1	1	8	1	1			4	2	0	24	0	0
1	16	489	1657	L	L	45	1	18	1	4	2	3	75	180	23.1481	1	2			1			124		185		2	3	2	3	3	3			1	1			1			2	15	0	64	1	0
1	16	490	1658	F	W	15	1	19	1	4	3	3	56	174	18.4965	1				14	2	0	26		30		1	2	2	1	2		1	2	2				1			2	1	1	0	0	0
1	16	491	1659	A	P	51	1	15	1	4	1	5	97	170	33.564	1	1	2	1				26		34		2	3	1	3	1	3			1		8		2			1	2	0	12	0	0
1	16	492	1660	G	Z	61	2	18	1	4	3	4	60	156	24.6548	1	2			2	4	0	18		15										1				1			2	2	0	12	0	0
1	16	493	1661	L	G	70	1	4	1	4	1	3	100	173	33.4124	1	1	4	2				37		30		2	3	3	3	3	3			2				1			1	4	0	12	0	2
1	16	494	1662	A	M	51	1	15	1	4	3	3	65	172	21.9713	1	2			9	4	0	16		26		2	3	3	3	3	3			1	2	3		1			2	2	0	24	0	0
1	16	495	1663	E	C	53	2	15	1	4	3	4	65	152	28.1337	1	2			3	4	0	19		15		2	3	2	3	3	3			2				1			2	5	1	0	0	0
1	16	496	1664	A	V	60	2	4	1	4	3	4	55	168	19.487	1	1	2	1				21		15		2	3	1	3	3	3			1	1			2			1	2	1	0	0	0
1	16	497	1665	A	M	75	1	4	1	4	3	1	74	190	20.4986	1	2			3	2	0	82		99		2	3	1	3	3	3			1	1	2		2			2	2	0	24	0	0
1	16	498	1666	F	C	39	1	4	1	4	3	4	90	180	27.7778	1	2			6	3	0	35		65		2	3	2	3	3	3			1	1	6	2	1			2	2	1	0	0	0
1	16	499	1667	I	S	54	2	15	1	4	1	3	54	152	23.3726	1	2			1	2	0	35		80		2	3	2	3	3	3			2			2	2			1	8	1	0	0	0
1	16	500	1668	C	C	86	1	2	1	2	1	2	42	160	16.4062	1		4	2				119		197		2	3	3	3	3	3			2				2			1	4	1	0	0	0
1	16	501	1669	A	V	73	2	4	1	4	1	4	76	160	29.6875	2	2			10	2	1	147		59		2	3	3	3	3	3			1		8		1			4	2	0	24	0	0
1	16	502	1670	M	R	57	1	4	1	4	2	3	90	192	24.4141	2	2			25	5	1	90		160		2								1				1			4	2	1	0	0	0
1	16	503	1671	A	B	78	2	4	1	4	1	1	61	153	26.0584	2	2			20	2	1	21		19		2	3	3	3	3	3			1				1			3	15	0	36	1	0
1	16	504	1672	M	I	52	1	15	1	4	2	4	75	170	25.9516	1	2			1	1	0	100		253		2	3	2	3	3	3			1	1			2			2	2	0	12	0	0
1	16	505	1673	A	V	31	1	4	1	4	3	1	120	177	38.3032		2			8	3	0	42		84		1	1	2	2	3	3	1		2				1			2	1	0	32	0	0
1	16	506	1674	E	L	61	2	8	1	4		2	65	158	26.0375		2	2		20	2	0	74		106		1	2	2	2	2	2			1	1	8		1			2	17	0	24	0	0
1	16	507	1675	C	B	49	2	4	1	4	3	3	83	167	29.7608	1	2			3	4	0	22		52		2	3	3	3	3	3			2				1			2	5	1	0	0	0
1	16	508	1676	G	A	37	1	16	1	4	3	5	92	175	30.0408	1	2			1					47		2	3	2	3	3	3			1	1	2		2			2	2	0	12	0	0
1	16	509	1677	M	G	28	1	4	1	4	3	4	72	183	21.4996	1	2			10	4	0			65		1	2	2	1	2	2	2	2	2			2	1			2	1	1	0	0	0
1	16	510	1678	F	R	62	1	18	1	4	1	4	65	165	23.8751	1				25	4	0	83		151		2	3	3	3	3	3			1		8		1			2	2	0	24	0	0
1	16	511	1679	G	A	44	1	4	1	4	3	4	80	173	26.7299	2	2			3	3	1	30		82		2	3	3	3	3	3			1				2			3	15	0	52	1	0
1	16	513	1680	G	T	64	1	19	1	4	3	4	70	169	24.5089	2	2			14	2	1	160		150		2	3	3	3	3	3			1		2		1			3	2	0	36	0	0
1	16	514	1681	A	G	63	1	4	1	4	1	3	68	165	24.977	2	2			17	2	1	83		91		1						1		2		8		1			4	1	0	20	0	0
1	16	515	1682	F	F	51	1	4	1	4	3	3	72	170	24.9135	1	2			25	2	0	91		103		2	3	2	3	3	3			1	1			2			2	2	1	0	0	0
1	16	516	1683	M	M	64	1	15	1	4	3	3	85	170	29.4118	1	2			15	2	0	48		104		2	3	2	3	3	3			1	1			1			2	2	1	0	0	0
1	16	517	1684	A	D	58	1	18	1	18	3	3	58	170	20.0692	1	2			3	4	0	27		49		2	3	2	3	3	3			1	1	2		1			2	2	0	12	0	0
1	16	518	1685	A	M	49	2	21	2	4	3	4	65	160	25.3906	2	2			1	0	1					2	2	2	3	3	3			1	1	3		1			2	2	0	12	0	0
1	16	520	1686	B	B	36	2	4	1	4	3	4	54	164	20.0773	1	2			10	8	0	35		46		2	3	2	3	3	3			1	1	7		2			2	2	1	0	0	0
1	16	521	1687	V	F	69	2	19	1	19	1	3	59	158	23.634	1	2			6	4	0	72		98		2	3	3	3	3	3			1	1	2		2			2	2	1	0	0	0
1	16	522	1688	G	C	52	2	15	1	4	1	2	82	175	26.7755	1	1	2	2				46		79		2	3	1	3	3	3			2				2			1	4	0	60	1	0
1	16	523	1689	C	F	69	2	4	1	4	3	1	42	150	18.6667	1	2			11	1	0	36		29		2	3	2	3	3	3			1				2			2	2	0	12	0	0
1	16	524	1690	R	R	45	2	18	1	4	1	3	76	161	29.3199	1	2			6	2	0	29		15		2	3	2	3	3	3			1	1			1			2	2	1	0	0	0
1	16	525	1691	B	B	60	2	11	1	4	2	4	63	160	24.6094	1	2			3	1	1	43		53		2	3	2	3	3	3			1	2			1			2	2	1	0	0	0
1	16	526	1692	C	T	63	2	19	1	4	2	2	60	158	24.0346	1	2			1	2	0	99		89		2	3	2	3	3	3			1	1			1			2	2	1	0	0	0
1	16	528	1693	F	B	62	1	6	1	4	1	4	75	170	25.9516	1	2			1	4	0	29		29		2	3	3	3	3	3			1	1			1			2	2	0	24	0	0
1	16	529	1694	G	V	48	1	4	1	4	3	3	75	175	24.4898	1	2			5	2	0	34		54		2	3	2	3	3	3			1	1	2		1			2	2	1	0	0	0
1	16	530	1695	D	A	54	1	4	1	4	3	3	70	170	24.2215	1	1	2	1				60		106			3	3	3	3	3							2			1	4	0	48	1	0
1	16	531	1696	S	M	54	2	4	1	4	3	2	68	164	25.2826	1	2			15	4	0	126		235		2	3	2	3	3	3			1	1			1			2	2	1	0	0	0
1	16	532	1697	F	L	34	1	4	1	4	3	1	85	172	28.7317	1	1	2	1				27		41		2	3	2	3	3	3			2				2			1	8	1	0	0	0
1	16	533	1698	G	Z	63	2	8	1	8	1	1	62	158	24.8358	1	1	4	2				47		59		2	3	3	3	3	3			1				2			2	2	1	0	0	0
1	16	534	1699	G	I	64	2	17	1	4	1	3	75	165	27.5482	1	2			5	8	0	68		117		1	2	2	1	1	3			2				1			4	1	1	0	0	0
1	16	535	1700	L	V	31	2	4	1	4	2	3	64	163	24.0882	1	2			15	4	0	59		84		2	3	2	3	3	3			1	1	2		1			2	2	1	0	0	0
1	16	536	1701	S	M	77	2	4	1	4	1	5	62	160	24.2188	1	2			15	4	0	208		245		2	3	2	3	3	3			1	1			2			2	2	1	0	0	0
1	16	537	1702	L	V	62	1	4	1	4	1	5	80	175	26.1224	1	2			25	4	0	81		124		2	3	2	3	3	3			1	1			1			2	2	0	12	0	0
1	16	538	1703	L	R	67	2	4	1	4	3	2	57	160	22.2656	1	2			10	2	0	43		45		2	3	2	3	3	3			1	1			2			2	2	0	12	0	0
1	16	539	1704	D	T	48	2	4	1	4	3	3	80	162	30.4832	1	2			7	6	0	95		181		1	1	2	2	1	1	1	2	2				2			2	1	1	0	0	0
1	16	540	1705	M	R	47	1	4	1	4	2	3	90	179	28.089	1	2			25	2	0	20		18		2	3	3	3	3	3			1	2			1			2	2	1	0	0	0
1	16	541	1706	A	V	61	1	4	1	4	1	4	69	175	22.5306	1	2			25	2	0	52		109		2	3	2	3	3	3			1	1			1			2	2	1	0	0	0
1	16	542	1707	S	L	66	2	4	1	4	2	3	87	160	33.9844	1	1	2	1				29		23		2	2	1	2	2	2	2	2	1	1			1	3	3	2	2	1	0	0	0
1	16	543	1708	F	S	47	2	19	1	4	3	4	46	170	15.917	1	2			6	8	0	71		67		2	3	2	3	3	3			1	1	7		1			2	2	1	0	0	0
1	16	544	1709	M	L	27	1	4	1	4	2	3	70	171	23.939	1	2			1	4	0	49		62		2	3	2	3	3	3			1	1	8		2			2	2	1	0	0	0
1	16	545	1710	L	L	70	1	15	1	4	3	1	96	175	31.3469	1	1	2	1				22		27		2	3	3	3	3	3			1	1	8		2			2	2	0	12	0	0
1	16	546	1711	A	E	66	2	4	1	4	3	1	62	160	24.2188	1	2			12	2	0			112		1	2	2	1				1	2				1			2	1	1	0	0	0
1	16	547	1712	M	S	82	1	4	1	4	1	2	70	170	24.2215	1	1	4	2				50		44		2	3	2	3	3	3			2				2			1	4	1	0	0	0
1	16	548	1713	A	B	58	2	4	1	4	3	4	84	177	26.8122	1	2			20	8	0	34		47		1	2	2	1	3	3	1	2	2				1			2	1	1	0	0	0
1	16	549	1714	A	P	65	1	4	1	4	1	2	66	166	23.9512	1	2			2	4	0	63		42		2	3	3	3	3	3			1	2			2			3	2	1	0	0	0
1	16	550	1715	S	V	69	1	6	1	4	1	2	77	173	25.7276	1	2			2	2	0	21		29		2	3	2	3	3	3			2				2			3	4	0	92	1	0
1	16	551	1716	F	P	51	1	17	1	4	3	2	49	172	16.563	1	2			5	8	0	41		51		1	2	2	1	2	2	2	2	2				1			2	16	0	88	1	0
1	16	552	1717	V	N	70	2	2	1	4	1	3	68	160	26.5625		1	4	2				52		47		2	3	2	3	3	3			2				2			1	8	1	0	0	0
1	16	553	1718	G	S	43	1	21	2	4	3	3	80	168	28.3447	1	2			4	3	0	24		21		2	3	2	3	3	3			1	2	7		1			1	2	1	0	0	0
1	16	554	1719	R	M	72	1	4	1	4	2	2	45	160	17.5781	1	1	4	1				22		29		2	3	3	3	3	3							2			1	0	0	12	0	0
1	16	555	1720	P	R	73	1	4	1	4	2	4	76	165	27.9155		2			5		1	128		87		2								1				1			3	2	0	12	0	0
1	16	556	1721	T	A	70	2	6	1	4	1	1	76	168	26.9274	2	2			6	10	3	107		56		2								1				2			3	2	1	0	0	0
1	16	557	1722	G	C	69	2	18	1	4	1	5	55	160	21.4844	2	1	2	1	0			33		38		2								1				2			3	2	1	0	0	0
1	16	558	1723	L	F	58	2	6	1	4	2	4	72	167	25.8166	1	2			7	4	0	30		35		2	3	2	3	3	3			1	1	2		1			2	2	1	0	0	0
1	16	559	1724	E	D	65	1	4	1	4	3	2	70	176	22.5981	1	2			10	4	0	232		414		2	3	3	3	3	3			1	1			1			2	2	1	0	0	0
1	16	560	1725	M	T	32	1	4	1	4	2	1	80	170	27.6817	1	2			8	2	0	135		176		2	3	3	3	3	3			1	1			1			2	15	0	68	1	0
1	16	561	1726	V	C	66	2	4	1	4	1	2	65	165	23.8751	1	1	2	1				27		21		2	3	2	3	3	3			1	1			2			2	2	1	0	0	0
1	16	562	1727	V	M	43	1	4	1	4	3	1	80	170	27.6817	1	2			7	2	0	21		35		2		2						1				1			2	2	0	12	0	0
1	16	563	1728	R	G	40	1	4	1	4	2	4	70	170	24.2215	1	2			2	8	0					2	3	3	3	3	3			1	1	2	2	1			2	2	1	0	0	0
1	16	564	1729	R	A	45	2	21	2	4	3	2	66	165	24.2424	1	1	2	1				21		18		2	2	1	1	2	2			2			2	2			1	4	1	0	0	0
1	16	565	1730	G	C	46	1	4	1	4	2	2	90	180	27.7778	1	1	2	1				46		64		2	3	1	3	3	3							2			1	8	1	0	0	0
1	16	566	1731	G	A	52	1	4	1	4	3	4	67	173	22.3863	1	2			4	4	0	49		98		2	3	3	3	3	3			1	1	2		1			2	2	1	0	0	0
1	16	567	1732	R	A	76	2	4	1	4	2	1	55	168	19.487	1	2			1	2	0	106		94		2	3	2	3	3	3			1				2			2	2	1	0	0	0
1	16	568	1733	N	N	59	2	25	2	4	3	5	53	160	20.7031	2				6	4	1	89		195		2								1	1	2		2			2	2	1	0	0	0
1	16	569	1734	A	P	60	1	18	1	4	1	6	74	174	24.4418	2	2			3	3	3	182		48		2								1				1			4	15	0	48	1	0
1	16	570	1735	N	D	75	2	2	1	2	1	1	44	162	16.7657	1	2			1	3	0	72		109			3	3	3	3	3							2			0	0	1	0	0	0
1	16	571	1736	M	M	77	2	4	1	4	2		57	167	20.4382	2	2			17	2	1	53		35		2								1				1			4	2	1	0	0	0
1	16	572	1737	A	F	67	2	4	1	4	2	1	82	173	27.3982	2	2			11	2	1	92		66		2								2				1			4	8	0	24	0	1
1	16	573	1738	L	T	79	2	4	1	4	1	3	62	164	23.0518	2	2			10	3	2	112		69		2								1				1			4	2	1	0	0	0
1	16	574	1739	F	G	86	2	4	1	4	1	1	43	150	19.1111	2	2			10	2	1	130		85		2								1				1			4	2	0	24	0	0
1	16	575	1740	R	C	57	2	4	1	4	3	1	53	156	21.7784	1	2			11	2	0	62		114		2	3	2	3	3	3			1	1			1			2	2	0	12	0	0
1	16	576	1741	C	R	37	1	4	1	4	2	3	75	175	24.4898	1				20	4	0	55		123		2	3	2	3	3	3			1	1			1			2	2	1	0	0	0
1	16	577	1742	D	C	38	1	4	1	4	3	2	85	184	25.1063	1	2			10	4	1	35		59		2								1	1		2	1			2	2	1	0	0	0
1	16	578	1743	G	V	57	1	19	1	4	2	4	85	167	30.478	1	2			6	2		20		18																	1	8	1	0	0	0
1	16	579	1744	G	P	57	1	19	1	4	3	4	69	167	24.7409	1	2			5	1		35		54		2								1	1	3		1			1	2	0	12	0	0
1	16	580	1745	L	B	66	2	4	1	4	2	3	62	163	23.3355	1	1	4	1				64		72		2	3	3	3	3	3			1		8		2			2	2	1	0	0	0
1	16	581	1746	M	T	67	2	15	1	4	1	2	69	160	26.9531	1	1	2	1				98		72		1	3	2	3	3	3							2			2	1	1	0	0	0
1	16	582	1747	A	P	66	1	4	1	4	3	2	72	165	26.4463	1	2			25	4	0	192		196		2	3	3	3	3	3			1	1			1			4	2	1	0	0	0
1	16	583	1748	S	C	37	1	4	1	4	3	2	63	177	20.1092	1	2			10	8	0	25		19		2	3	2	3	3	3			1	2	1	2	1			2	2	1	0	0	0
1	16	584	1749	E	F	61	2	4	1	4	1	2	68	165	24.977	1	2			3	4	0	93		103		2	3	2	3	3	3			1	1						2	2	1	0	0	0
1	16	585	1750	P	P	70	2	8	1	4	2	2	51	162	19.433	1	1	4	1				143		63		2	3	2	3	1	3			2				2			1	4	1	0	0	0
1	16	586	1751	I	C	47	2	17	1	4	2	5	57	156	23.4221	1		4	2				24		48		1	2	2	1	3	3			1		8		2			2	17	1	0	0	0
1	16	587	1752	G	C	64	1	6	1	4	1	4	94	173	31.4077	1	2			19	4	0	52		63		2	3	2	3	3	3			1	1	2		1			1	2	1	0	0	0
1	16	588	1753	G	C	51	1	4	1	4	2	3	75	180	23.1481	1	2			5	8	0	25		30		1	2	2	1	1	2	2	2	2				1			2	1	0	24	0	0
1	16	589	1754	V	F	61	1	19	1	4	1	2	70	165	25.7117	1	2			1	4	0	51		72		2	3	2	3	3	3			1	1	2		1	6	3	2	2	0	24	0	0
1	16	590	1755	L	N	39	1	15	1	4	2	5	70	170	24.2215	1	2			10	8	0	20		21		1	2	2	1	1	2	1	2	2				1			2	1	1	0	0	0
1	16	591	1756	F	B	44	1	19	1	4	2	7	72	175	23.5102	1	1	4	1				36		52		2	3	2	3	3	3			1	1	8		2			2	15	0	100	1	0
1	16	592	1757	L	S	43	1	4	1	4	3	1	77	190	21.3296	1	1	2	1				45		66		2	3	3	3	3	3			1		8	2	2			2	2	0	12	0	0
1	16	593	1758	G	A	62	1	4	1	4	2	3	69	172	23.3234	1	2			25	4	0	199		252		1	2	2	1	1	2	1	2	2				1			3	1	1	0	0	0
1	16	594	1759	A	B	66	2	4	1	4	1	1	60	160	23.4375	1		2	1				19		11		2	3	3	3	3	3			1		8		2			1	2	1	0	0	0
1	16	595	1760	M	E	44	2	21	2	4	2	2	70	170	24.2215	1		2	1				74		63		2	3	2	3	3	3			1	1	8		2			2	2	1	0	0	0
1	16	596	1761	L	C	27	1	4	1	4	3	2	67	172	22.6474	1		2	2								1	2	2	1	1	2	2	2	2				2			2	1	1	0	0	0
1	16	597	1762	G	M	65	2	4	1	4	2	2	60	160	23.4375	1	2			10	4	0	97		159		2	3	2	3	3	3			1	2	2		1			2	2	1	0	0	0
1	16	598	1763	S	R	43	1	18	1	4	1	6	72	165	26.4463	2	1	4	2				77		99		1								1				2			3	18	0	192	1	0
1	16	599	1764	A	M	54	1	4	1	4	2	2	76	170	26.2976	1	1	4	2				68		72		2	3	3	3	3	3			1		8		2			3	2	1	0	0	0
1	16	600	1765	C	P	74	2	4	1	4	1	2	61	160	23.8281	1	2			7	1	0	78		81		2	3	3	3	3	3			1		8		2			2	2	1	0	0	0
1	16	601	1766	B	G	60	1	4	1	4	2	2	68	171	23.255	1	1	2	2				89		76		2	3	3	3	3	3			1		8		2			2	2	1	0	0	0
1	16	602	1767	F	C	66	2	4	1	2	1	3	61	160	23.8281	1	1	4	2				146		119			3	3	3	3	3			1	1	8		2			2	2	1	0	0	0
1	16	603	1768	D	F	43	2	4	1	4	3	2	62	165	22.7732	1	1	2	1				39		41		2	3	2	3	3	3			1		8		2			2	2	1	0	0	0
1	16	604	1769	M	G	61	2	4	1	4	2	2	51	163	19.1953	1	1	2	1				32		28		2	3	2	3	3	3			1		8		2			1	2	1	0	0	0
1	16	605	1770	E	G	49	2	4	1	4	3	2	60	161	23.1473	1	1	2	2				28		36		2	3	3	3	3	3			2				2			1	5	1	0	0	0
1	16	606	1771	S	B	38	2	4	1	4	3	2	55	165	20.202	1	1	2	2				25		40		2	3	3	3	3	3			1		8	2	2			1	2	1	0	0	0
1	16	607	1772	F	C	69	2	15	1	4	1	3	66	160	25.7812	1	1	2	1						140		2	3	2	3	3	3			2				2			1	8	1	0	0	0
1	16	608	1773	S	S	31	1	4	1	4	3	1	70	178	22.0932	1	1	2	2				56		77		2	3	2	3	3	3			1		8	2	2			1	2	1	0	0	0
1	16	609	1774	L	B	80	2	15	1	4	1	2	65	155	27.0552	1	1	2	1				66		72		1	2	2	3	3	3			2				2			1	1	1	0	0	0
1	16	610	1775	A	G	34	1	4	1	4	3	2	73	178	23.04	1	1	2	2				56		43		2	3	2	3	3	3							2			1	0	1	0	0	0
1	16	611	1776	P	D	33	1	4	1	4	3	1	67	172	22.6474	1	1	2	1				53		82		2	3	3	3	3	3			1		8		2			1	2	1	0	0	0
1	16	612	1777	Y	H	33	1	22	2	4	3	3	72	177	22.9819		1	2	2				38		45		2	3	3	3	3	3			1		8		2			1	2	1	0	0	0
1	16	613	1778	R	C	26	1	4	1	4	3	3	79	181	24.114	1	1	2	2				41		46		2	3	3	3	3	3			2				2			1	8	1	0	0	0
1	16	614	1779	G	M	58	2	4	1	4	3	3	68	165	24.977	1	1	2	1				32		26		2	3	2	3	3	3			2				2			1	4	1	0	0	0
1	16	615	1780	P	B	72	1	4	1	4	1	2	71	172	23.9995	1	1	4	1				39		33		2	3	3	3	3	3			1		8		1			3	2	1	0	0	0
1	16	616	1781	A	B	65	1	6	1	4	2	2	69	164	25.6544	1	1	2	1				71		56		2	3	1	3	3	3			1	1	2		2			2	2	1	0	0	0
1	16	617	1782	R	C	42	1	4	1	4	3	2	68	170	23.5294	1	1	4	1				371		292		2	3	3	3	3	3			1		8		2			2	15	0	72	1	0
1	16	618	1783	I	G	53	2	4	1	4	2	2	50	165	18.3655	1	1	4	1				208		178		2	3	3	3	3	3			2				2			2	4	0	48	1	0
1	16	619	1784	G	C	70	1	4	1	4	1	2	61	170	21.1073	1	1	2	1				20		20		2	3	3	3	3	3			1		8		2			1	2	1	0	0	0
1	16	620	1785	A	T	75	2	4	1	4	1	3	64	163	24.0882	1	1	2	2				85		77		1	3	2	3	3	3			1		8		2			2	17	1	0	0	0
1	16	621	1786	M	B	41	1	4	1	4	3	2	70	168	24.8016	1	1	4	1				127		276		2	3	3	3	3	3							2			1	0	1	0	0	0
1	16	622	1787	L	A	58	1	4	1	4	3	4	75	170	25.9516	1	1	4	1				25		49		2	3	2	3	3	3			1	2			2			2	2	0	24	0	0
1	16	623	1788	G	V	43	1	4	1	4	3	2	72	174	23.7812	1	1						40		65		2	3	2	3	3	3			2				2			1	8	1	0	0	0
1	16	624	1789	A	Q	48	1	4	1	4	3	3	80	170	27.6817	1	1	2	1				32		36		1	3	2	3	3	3							2			1	1	1	0	0	0
1	16	625	1790	C	B	68	2	4	1	4	3	3	58	163	21.83	2	1	4	3				92		188		2	3	3	3	3	3			2				2			3	4	1	0	0	0
1	16	626	1791	M	V	31	1	4	1	4	3	2	81	170	28.0277	1	1	2	1				29		61		2	3	3	3	3	3							2			1	4	0	384	1	0
1	17	1	1792	C	C	41	1	17	1	4	2	2	80	168	28.3447	1	2			1	4		42		48		2	3	2	3	2	2			1	1	2	2	1			2	15	0	48	1	0
1	17	2	1793	A	V	37	2	13	1	4	3	4	60	160	23.4375	1	2			3	2		26		52		2	3	2	3	2	2			1	1	7	2	1			2	2	1	0	0	0
1	17	3	1794	R	M	69	1	4	1	4	3	4	58	170	20.0692	1	2			20	12		65		97		2	2	1	2	2	2			1	1	2	2	1			3	2	0	24	0	0
1	17	4	1795	G	P	60	1	4	1	4	2		80	172	27.0416	1	1	4	1				127		253		2	3	3	3	3	3			1	2	8		2			3	15	0	104	1	0
1	17	5	1796	P	B	37	1	4	1		2	3				1	2			2	12	1					2	3	2	3	2	2			1	1	2	2	1			2	15	0	48	1	0
1	17	6	1797	T	A	56	2	4	1	4	3	1	57	160	22.2656	1	2			5	3		33		43		1	2	2	1	2	2	2	2	2				2			2	1	1	0	0	0
1	17	7	1798	G	M	42	1	4	1	4	3	3	70	172	23.6614	1		1	1				46		108		2	2	2	2	2	2	2		2			2	2			0	4	0	52	1	0
1	17	8	1799	I	M		2	4	1	4	2	2	50	169	17.5064		2			10	6		120		156		2	2	2	2	2	2			1	1	2	2	2			4	2	1	0	0	0
1	17	9	1800	G	O	67	1	4	1	4	2	2	72	175	23.5102	1	2			20	6		122		135		2	2	2	2	2	2			1	1	2	2	1			4	2	0	36	0	0
1	17	10	1801	E	T		1	4	1	4	3						2			1	2		78		89		2		1	3	1	2			1	1	2	2	2			2	2	0	24	0	0
1	17	11	1802	L	R		1	17	1	4	2	4	81	175	26.449	1				10	2		80		150		1	2	2	1	1	2	1	1	2	2		2	1			2	1	1	0	0	0
1	17	12	1803	L	G		2	17	1	4	3	5	69	172	23.3234	1	1	5	3				85		140		2	2	1	2	2	2			1	1	3	2	2			2	2	1	0	0	0
1	17	13	1804	A	M		1	18	1	4	2	3	82	169	28.7105	1				20	7	1	120		192		2	2	2	2	2	2			1	1	2	2	2			3	15	0	48	1	0
1	17	14	1805	R	G		1	4	1	4	2	1	80	177	25.5354		2			3	6	1	13		35		2	2	2	2	2	2			1	2	3	2	1			2	2	1	0	0	0
1	17	15	1806	G	P		1	4	1	4	2	2	61	159	24.1288	1	2			15	3		72		54		2	2	2	2	2	2			1	1	2	2	1			2	15	0	68	1	0
1	17	16	1807	V	M		1	19	1	4	2	2	65	170	22.4913	1	2			3	1		35		87		2	2	2	2	2	2			1	1	2	2	2			2	2	0	36	0	0
1	17	17	1808	S	B		2	4	1	4	2	2	70	160	27.3438	1	2			14			89		65		2	2	2	2	2	2			2			2	2			2	4	0	60	1	0
1	17	18	1809	G	U		1	22	2	4	1	2	80	180	24.6914	1	2			10			125		250		2	2	2	2	2	2			1	1	3	2	2			3	15	0	92	1	0
1	17	19	1810	E	B		1	2	1	4	3	2	62	178	19.5682	1	2			13			35		50		2	2	2	2	2	2	2	2	1	2	3	2	2			1	2	0	12	0	0
1	17	20	1811	A	B		1	4	1	4	2	3	72	175	23.5102	1	2			7	12		25		36		2	2	2	2	2	2			1	2	2	2	1			2	2	1	0	0	0
1	17	21	1812	G	Z		1	4	1	23		2				1	2			10	2		75		186		2	2	2	2	2	2			1	1	3	2	1			2	2	0	32	0	0
1	17	22	1813	A	M		1	15	1	4			80	175	26.1224	1	2			15	6		120		180		2	2	1	1	2	2			1	1	1	2	1			3	15	0	68	1	0
1	17	23	1814	C	P		1	6	1	4	3	3	78	172	26.3656	1	2			4	3	1	96		127		2	2	2	2	2	2			1	1	2	2	1			2	2	1	0	0	0
1	17	24	1815	A	R		1	4	1	4	3	4	67	177	21.3859	1	2			2	3		65		137		2	2	2	2	2	2			1	1	3	2	1			2	2	0	8	0	0
1	17	25	1816	D	R		1	4	1	4	3	4	65	176	20.984	1	2			0	3	1	120		197		2	2	2	2	2	2			1	1	2	2	1			2	2	0	8	0	0
1	17	26	1817	A	B		2	4	1	4	3	2	60	158	24.0346	1	2			12	1		33		53		2	2	2	2	2	2			1	1	3	2	2			2	2	0	12	0	0
1	17	27	1818	B	E		1	24	2	4		2	100	180	30.8642	1				3	3	1	120		250		2	2	1	1	1	2			1		7	2	1			2	2	1	0	0	0
1	17	28	1819	G	T		1	4	1	4	3	2	68	169	23.8087	1	2			7	12	1	70		80		2	2	1	1	1	2	2	2	1	1	8	2	2			3	15	0	96	1	0
1	17	29	1820	N	B		1	4	1	4	2	2	72	170	24.9135	1	2			10	12	1	32		35		1	1	2	2	1	1	1	2	2			2	1			2	1	1	0	0	0
1	17	30	1821	C	C		1	4	1	4	2	2	90	180	27.7778	1	2			2	2		30		35		2	2	2	2	2	2			1	1	3	2	2			2	2	0	12	0	0
1	17	31	1822	B	G		2	17	1	4		2	60	157	24.3418		2			4	12		45		51		2	2	2	2	2	2			1	2	3	2	1			2	2	1	0	0	0
1	19	1	1823	M	P	58	1	4	1	7	2	2	87	178	27.4587	1	2			3	3	0	25	55	30	60	1	2	2	1	1	2	2	2	2				1			2	1	0	20	0	0
1	19	2	1824	L	F	66	2	4	1	4	2	4	61	162	23.2434	1	2			6	4	0	70	55	91	60	2	3	2	3	1	3			1	1	8		2			2	2	0	0	0	0
1	19	3	1825	C	O	49	1	4	1	4	3	3				1	2			10	5	0	27	55	37	60									1	1	3		2			2	2	0	32	0	0
1	19	4	1826	A	T	60	1	4	1	4	2	1	78	172	26.3656	1	2			4	5	0	100	55	109	60	1	2	2	1	1	1	2		2				1	8		2	16	0	120	1	0
1	19	5	1827	G	G			22	2	4	2	3	68	168	24.093	1	2			1	2	0	70	55	109	60	2	3	2	3	2	2			1	1	8		2			2	2	0	12	0	0
1	19	6	1828	G	A	71	1	4	1	4	3	2	74	176	23.8895	1	2			2	3	0	28	55	35	60	2	3	2	3	2	3			1	1	2		2			2	2	0	12	0	0
1	19	7	1829	E	A	39		4	1	4	3	2	66	172	22.3094	1				3	6	0	25	55	42	60	2	3	2	3	2	3			1	2	6		1			2	2	1	0	0	0
1	19	8	1830	T	B	50		2	1	4	2	1	84	160	32.8125	1				3	4	0	56	55	70	60	2	3	1	3	1	3			1	1	8		2			2	2	0	0	0	0
1	19	9	1831	G	O	41	1	20	1	4	2	4	78	168	27.6361		2										2	3	2	3	2	3			2				2			2	4	0	44	1	1
1	19	10	1832	R	P	61	2	19	1	4	1	2	73	165	26.8136	1	2			5	4	0	29	55	29	60	2	3	2	3	1	3			1	1	2		1			2	2	0	0	0	0
1	19	11	1833	G	D	63	2	19	1	4	1	2	68	160	26.5625	1	2			2	4	0	49	55	64	60	2	3	2	3	2	3			1	1	8		2			2	2	0	0	0	0
1	19	12	1834	A	R	62		4	1	4	2	2	74	173	24.7252	1	2			2	4	0	57	55	81	60	2	3	2	3	2	3			2		8		2			2	4	0	152	1	2
1	19	13	1835	L	M	35	1	17	1	4	2	3				1	2			5	5	0	81	55	116	60	2	3	2	3	1	3			1	1	1		1	9		2	2	0	28	0	0
1	19	14	1836	S	G	67	2	6	1	4	1	2	88	161	33.9493	1				2	3	0	53	50	66	60	2	3	3	3	3	3			1	1	2	2	2			2	2	0	0	0	0
1	19	15	1837	R	B	75	2	4	1	4	1	4	70	168	24.8016	1	2			2	3	0	53	55	73	60	2	3	3	3	3	3			1	1	2		1	8		2	2	0	12	0	0
1	19	16	1838	M	B	69	2	3	1	4	2	4	75	159	29.6665	1	2			4	5	0	117	55	99	60	2	3	3	3	3	3			1	1	2		1	16		3	2	1	0	0	0
1	19	17	1839	R	D			15	1	4	2	4				1	2			3	3	0	53	55	108	60	2	3	1	3	1	3			1	1	7		1	9		2	2	0	32	0	0
1	19	18	1840	L	P	50	2	2	1	4	3	2	57	163	21.4536	1		2	1				66	55	78	60	2	3	2	3	2	3			2				2			2	4	0	120	1	2
1	19	19	1841	C	P	68	1	4	1	4	2	2	64	175	20.898	1	2			3	3	0	42	55	65	60	2	3	2	3	2	3			1	1		2	2			0	15	0	72	1	0
1	19	20	1842	M	C	73	2	6	1	4	1	1	74	156	30.4076	1				2	4	0	97		109		2	2	1	1	1	3			1	1	8		2			2	2	0	0	0	0
1	19	21	1843	P	B	54	1	2	1	4	2	3	64	176	20.6612	1	2			2	3	0	42	55	69	60	2	3	2	3	2	3			2				2			0	8	0	24	0	1
1	19	22	1844	M	B	38	1	4	1	4	2	4	83	174	27.4145	1	2			3	4		39	55	47	60	2	3	1	3	1	2	2	2	1	1	1		1	9		3	9	0	96	1	0
1	19	23	1845	M	L	72		4	1	4	2	3	88	174	29.0659	1	2			6	6	0	94	55	71	60	2	3	2	3	2	3			1	1	2		2			3	2	0	12	0	0
1	19	24	1846	R	C	40	1	16	1	4	2	4	56	168	19.8413	1	2			4	3	0	23	55	36	60	2	3	2	3	2	3			1	1	1		1	3		2	2	0	0	0	0
1	19	25	1847	S	C	62	2	4	1	4	2	2	72	165	26.4463	1	2			2	3	0	34	55	91	60	2	3	2	3	2	3			2							2	8	0	12	0	1
1	19	26	1848	B	C	68	2	4	1	4	2	2	79	165	29.0174	1	2										2	3	1	3	1	3			1	1	2		1			3	2	0	0	0	0
1	19	27	1849	M	Z		1	4	1	4	2	3											78	55	25	60	2	3	1	3	1	3			1	2	6	2	1	6		2	2	0	24	0	0
1	19	28	1850	P	B	52	1	17	1		2	3	68	178	21.4619	1	2			3	5	0	18	55	25	60	2	3	2	3	2	3			1	2	2	2	1	6		2	2	0	0	0	0
1	19	29	1851	E	C	71	1	4	1	4	2	4				1	2			3	5	0	87	55	230	60	2	3	2	3	2	3				1	1		2			3	0	0	12	0	0
1	19	30	1852	P	R	37	1	4	1	4	2	3	68	173	22.7204	1	2			8	3	0	32	55	63	60	2	3	1	3	1	3			1	1	6	2	2			2	15	0	64	1	0
1	19	31	1853	S	F	41	2	4	1	4	3	4	62	170	21.4533	1	2			2	3	0	61	55	92	69	2	3	2	3	2	3			1	1	1		1	6		2	2	0	12	0	0
1	19	32	1854	V	C	73	1	16	1	4		1				1	2			3	5	1	88	55	67	69	2	3	2	3	2	3			1	1	2		2	2		3	15	0	96	1	0
1	19	33	1855	N	C	48	1	4	1	4	3	3	75	175	24.4898	1	2			2	4	8					1	2	2	1	1	1	1	2	2			2	1	11		3	1	0	0	0	0
1	19	34	1856	G	F	71	1	4	1	4	2	2	73	175	23.8367	1		5	1				71	40	102	50	2	3	2	3	2	3			1							0	2	1	0	0	0
1	19	35	1857	M	P	70	2	7	1	4	1	2	48	164	17.8465	1	2			2	3	0	45	55	68	69	2	3	2	3	3	3			1	1	2		2			2	2	0	12	0	0
1	19	36	1858	S	P		1	4	1	4	3	4	62	165	22.7732	1	2			4	3	0	11	55	24	60	2	3	1	3	1	3			1	2	1		1	7	1	2	2	1	0	0	0
1	19	37	1859	A	L	67	2	4	1	4						1	2			2	5	0	260	55	387	60	2		1		1	2			1	1	3		2			3	2	0	12	0	0
1	19	38	1860	D	G	45	2	4	1	4	3	3	68	175	22.2041	1	2			0	2	0	25	55	29	60	2		2						1	1	3		2			2	2	0	24	0	0
1	19	39	1861	L	C	65	1	4	1	4	2	2	80	180	24.6914	1				3	1	0	49	55	62	60	2	3	2	3	2	3			2				2			2	4	0	112	1	2
1	19	40	1862	C	C	73	1	4	1	4	1	4	87	168	30.8248	1	2			4	5	0	77	55	72	60	2	3	1	3	1				1	1	8					3	15	0	48	1	0
1	19	41	1863	R	B	73	1	4	1	4	2	2	95	193	25.504		2			4	4	0	21	55	35	60	1	2	2	1	1	1	2		2				2			1	1	0	24	0	0
1	19	43	1864	S	L	52	1	16	1	4	2	3					2			3	3	0					2	3	2	3	2	3			1	1	2	2		4		2	2	0	24	0	0
1	19	44	1865	V	V	77	1	8	1	4	1	2	50	168	17.7154	1	2						152	55	57	60	2	3	1	3	3	3			1	1			2			2	15	0	72	1	0
1	19	44	1866	P	C	44	1	19	1	4	2	5	70	168	24.8016	1	2			12	4	0					1	2	2	1	1	2	2	1	1	1		1	2			3	18	0	48	1	0
1	19	45	1867	M	V	61	1	20	1	4	1	2	72	165	26.4463	1	2			3	3	0	41	55	83	60	2	3	1	3		3			1	1	2	2	2			2	2	0	36	0	0
1	19	46	1868	D	S			8	1	4	3	2	58	163	21.83	1	2			3	3	0	32	55	64	60	2	3	2	3	2	3			1	1	6	2	1	7		2	2	0	0	0	0
1	19	47	1869	M	M	60	2	2	1	4	2	4	56	160	21.875	1	2			5	5	0	39	55	65	60	2	3	2	3	3	3			1	1	2		2			2	2	0	12	0	0
1	19	48	1870	G	R	46	1	4	1	4	3	4	80	176	25.8264	1	2			1	3	0	64	55	116	60	2	3	1	3	1	3			1	1	3	2	2			2	15	0	52	1	0
1	19	2001	1871	P	R	71	2	4	1	4	1	2				1	1	2		6	5	0	22	55	25	60	2	3	2	3	1	3			1	2	3	2	1			2	2	0	0	0	0
1	19	2002	1872	R	G	31	1	4	1	4	2	3	64	178	20.1995	1	1	4	3				89	55	168	60	2	3	2	3	2	3			1	1	2	2	1	7		2	15	0	44	1	0
1	19	2003	1873	C	C	69	2	4	1	4	2	1	75	160	29.2969	1	2			6	4	0	59	55	116	60	2	3	1	3	1	3			1	1	8	2	2			2	2	0	0	0	0
1	19	2004	1874	O	G	64	1	4	1	4	2	2	65	175	21.2245	1	2			5	4	0	37	55	93	60	2	3	2	3	2	3			1	1	8	2	1	13		2	15	0	64	1	0
1	19	2005	1875	N	G	56	1	15	1	4	1	4	78	168	27.6361		2			5	4	0	53	55	154	60	2	3	2	3	2	3			1	1	2	2	2			2	2	0	24	0	0
1	19	2006	1876	P	C	71	2	4	1	4	2	2	74	163	27.852	1	2			1	4	0	73	55	95	60	1	2	2	1	1	2	1	2	2				2			2	1	0	0	0	0
1	19	2007	1877	C	F	33	1	19	1	4	1	5	68	168	24.093	1	2			6	6	0	54	55	117	60	2	3	1	3	1	3			1	1	2	1	1	7		2	2	0	24	0	0
1	19	2008	1878	D	D	47	1	4	1	4	2	1	78	178	24.6181		2			10	4	0	20	55	40	60	2	3	1	3	1	3		1	1	1	2	1	2			2	15	0	44	1	0
1	19	2009	1879	F	M	60	2	16	1	4	1	1	68	163	25.5937	1	2			4	5	0	95	55	113	60	2	3	2	3	2	3			1	1	2		1	14		3	2	0	0	0	0
1	19	2010	1880	B	D	23	2	4	1	4	3	4				1	2			2	5	0	24	55	27	60	2	3	1	3	1	3			1		6	2	1	7		2	2	0	0	0	0
1	19	2011	1881	B	M	55	2	17	1	4	3	3				1	2			4	3	0	20	55	27	60	2	3	1	3	2	3				1	1		2			2	0	0	0	0	0
1	19	2012	1882	B	F	29	1	4	1	4	3		75	173	25.0593	1	2			8	3	0	17	55	23	60	2	3	1	2	3	3			1	1	3	2	1	10		2	2	0	24	0	0
1	19	2013	1883	R	G	33	1	4	1	4	3	4	65	178	20.5151	1	1	2	1				116	55	280	60	2	3	2	3	2	3			2			2	2			0	4	0	0	0	2
1	19	2014	1884	M	R	65	1	4	1	4	2					1	2			6	4	0	62	55	120	60	2	3	1	3	1	3			1	1	2		2			2	9	0	48	1	0
1	19	2015	1885	V	V	66	1	15	1	4	1	2	83	177	26.493		2			3	6	0	57	55	26	60	2	3	1	3	1	3			2				2			3	9	0	148	1	0
1	19	2016	1886	D	S	58	1	19	1	4	1	3	73	170	25.2595	1	2			2	4						2		2		2						3		1	13		3	0	0	36	0	0
1	19	2017	1887	M	F	72		4	1	4	1	2	76	172	25.6896	1	2			4	5	0	30	55	37	60	2	3	2	3	2	3			2				2			3	4	0	144	1	2
1	19	2018	1888	F	G	71	1	4	1	4	1	3	68	178	21.4619	1	1	4	1				71	41	102	50	2	3	1	3	1	3			1	1	8	2	2			2	2	0	12	0	0
1	19	2019	1889	M	H	37	2	23	2		2	4	56	164	20.8209	1				4	3	0	41	55	53	60	2	3	2	3	2	3			1	1	2		1	8		2	2	0	0	0	0
1	19	2020	1890	I	V	54	1	4	1	4	2	1	78	173	26.0617	1	2			3			28	55	43	60	1	1	2	1	1	2	2	2	2				2			1	9	1	0	0	0
1	19	2021	1891	M	G	58	2	4	1	4							1	4	1				31	55	67	60	2	3	1	3	2	3			1	1	2	2	2			2	2	0	0	0	0
1	19	2022	1892	G	D	64	1	4	1	4	2	2	78	178	24.6181	1	2			4	4	0	49	55	83	60																2	0	0	24	0	0
1	19	2023	1893	A	F	79	2	4	1	4	2	2				1	2			4	3	0	37	55	32	60	2	3	2	3	2	3			1	1	1		2			2	2	0	0	0	0
1	19	2024	1894	R	C	40	1	16	1	4	2		58	168	20.5499	1	2			5	4	0	27	55	30	60	2	3	1	3	1	3			1	1	1	2	1	3		2	2	0	12	0	0
1	19	2025	1895	L	R	48	1	4	1	4	2		98	179	30.5858	1	2			4	4	0	131	55	216	60	2	3	1	3	1	3			1	1	2		1	15		3	2	0	24	0	0
1	19	2026	1896	P	R	37	1	4	1	4	2	3	74	175	24.1633	1	2			8	3	0	64	55	110	60	2	3	1	3	1	3			1	1	6	2	2			2	2	0	24	0	0
1	19	2027	1897	I	L	64	2	4	1	4	2	2	68	170	23.5294	1	2			4	4	0	71	55	97	60	2	3	1	3	1	3			1	1	3		1	5		2	2	0	0	0	0
1	19	2028	1898	C	R	38	1	4	1	4	2	3	70	172	23.6614	1	2			3	3	0	30	55	78	60	2	3	2	3	2	3			2				2			0	8	0	0	0	1
1	19	2029	1899	F	L	38	1	4	1	4	2	2				1	2			5	3	0	35	55	28	60	1	1	2	2	1	1	1		2			2	1	7		2	1	0	36	0	0
1	19	2030	1900	V	F	53	2	4	1	4	2	5				1	2			6	3	0	52	55	84	60	2	3	2	3	2	3			1	1	3		2			2	2	0	0	0	0
1	19	2031	1901	A	T	34	1	15	1	4	2	3	115	182	34.718	1	2			5	5	0	64	55	154	60	1					1	1	1	2			2	1			3	1	0	36	0	0
1	19	2032	1902	G	G		2	4	1	4	1	2	68	165	24.977	1	2			3	3	0	71	55	38	60	2		2		2				1	1	2		1			2	2	0	0	0	0
1	19	2033	1903	G	C	59	1	4	1	4	2	1	72	176	23.2438		2			4	4	0	27	55	31	60	1	2	2	1	1	1	2	2	2				2			2	1	0	24	0	0
1	19	2034	1904			46		4	1	4	2	2	58	175	18.9388	1	2			5	4	0	23	55	31	60	2	3	1	3	1	3			1	1	7	2	1	3		3	15	0	208	1	0
1	19	2035	1905	P	Z	60	1	4	1	4	2	2	52	170	17.9931	1	2			4	3	0	78	55	135	60	2	3	2	3	2	3			1	1	3		2			2	2	0	12	0	0
1	19	2036	1906	G	B	74	2	4	1	4	1	2	72	170	24.9135	1	2			3	3	0	44	55	90	60	1	2	2	1	1	2	2		2				2			2	1	0	0	0	0
1	19	2037	1907	E	L	63	1	4	1	4	1	4	62	175	20.2449	1	1	2	3				99	55	55	60	2	3	2	3	2	3			2			2	2			2	4	0	136	1	2
1	19	2038	1908	G	A	50		16	1	4	1		68	172	22.9854	1	2			4	4	0	69	55	112	60	1	2	2	1	1	2	2	1	2			2	2			3	1	0	96	1	0
1	19	2039	1909	G	R	39	1	15	1	4	2	3				1	1	4	3				65	55	111	60	2	3	1	3	1	3			1	1	6	2	1	6		2	15	0	48	1	0
1	19	2040	1910	R	I	39	2	15	1	4	2	4	68	160	26.5625		2			4	3	0	46	55	61	60	2	3	2	3	2	3			1	1	8		1	4		2	2	0	0	0	0
1	21	1	1911	F	B	45	1	4	1	4	3		107	170	37.0242	1	2			18	8		110	56	205	54	2	2	2	1	1	3	2	1	1	1	2		1	9	4	3	15	0	144	1	0
1	21	2	1912	C	F	62	2	5	1	4	1	3	87	169	30.4611	1	2			8	2		29	56	22	54	2	3	1	3	1	3		2	1	1	3		2	9	4	2	2	0	12	0	0
1	21	3	1913	G	B	62	1	4	1	4	1	3	70	175	22.8571	1	2			1	4	1	34	56	19	54	2	3	1	3	2	3		2	1	1	2		1	7	2	2	2	0	12	0	0
1	21	4	1914	L	V	59	2	4	1	4	1	3	65	170	22.4913	1	2			6	1		72	56	118	54	2	2	1	2	3	3			1	1	3		1	9		2	2	1	0	0	0
1	21	5	1915	A	S	34	2	4	1	4	2	4	50	160	19.5312	1				5	1		20	56	22	54	2	2	2	3	2	3			1	2	1		1	3		2	2	1	0	0	0
1	21	6	1916	C	N	70	1	4	1	4	1	3	78	175	25.4694	1	2			3	2		31	56	18	54	2	2	2	2	2	3			1	2	3			9	3	2	2	0	24	0	0
1	21	7	1917	S	G	66	1	19	1	4	1	1	72	160	28.125	1	2			22	5	1	90	56	103	54	2	3	1	3	1	3			1	1	2		1		2	3	2	0	12	0	0
1	21	8	1918	T	S	53	2	4	1	4	1	4	90	170	31.1419	1	2		3	3	0	0	30	45	55	45	2	3	3	3	3	3			1	1	8		2			1	2	1	0	0	0
1	21	9	1919	A	E	66	2	4	1	4	1	3	60	152	25.9695	1	1	2	1				77	31	102	34	1	2	2	1	1	3			2				2			2	1	0	12	0	0
1	21	10	1920	M	P	62	2	4	1	4	2	3	60	164	22.3081		2			20	4	0	90	54	120	50	2	2	1	2	1				1	1	2		1	10	4	3	2	1	0	0	0
1	21	11	1921	M	R	79	2	4	1	4	1	4	65	150	28.8889		2			0	0	1	22	46	20	46	2	2	1	2	1	3			2				2			0	4	0	48	1	0
1	21	12	1922	B	M	74	1	4	1	4	2	1	72	160	28.125	1	2			10	5	3	91	56	983	54	2	2	1	1	1	3			1	1	8		1			4	15	0	80	1	0
1	21	13	1923	M	A	72	1	4	1	4	2	1	78	178	24.6181	2	2			10	5	4	157	56	184	54	2	2	1	2	1	3			1	1	8		1	7	4	4	15	0	48	1	0
1	21	14	1924	C	P	67	2	4	1	4	1	4	60	159	23.7332	1	2			2	4		30	56	31	54	2	2	2	2	2	2	2	1	1	2	3		1	10	1	2	2	0	12	0	0
1	21	15	1925	L	L	37	1	4	1	4	2	4	82	180	25.3086	1	2			8	1		63	56	106	54	2	3	2	3	2	3		2	1	1	6	2	2			2	15	0	240	1	0
1	21	16	1926	R	Z	55	1	17	1	4	2	4	67	165	24.6097	1	2			16	4	1	77	56	95	54	2	3	3	3	3	3			1		2		1	5	3	3	2	1	0	0	0
1	21	17	1927	L	B	51	2	4	1	4	3	4	54	163	20.3244	1				20	1		36	56	28	54	1	2	2	1	1	2	2		2				2			3	1	1	0	0	0
1	21	18	1928	C	F	63	2	4	1	4	1	1	50	148	22.8269	1	2			8	2		39	37	43	40	2	2	1	1	1	3			1	1	2		1	7	1	2	2	1	0	0	0
1	21	19	1929	A	F	62	2	4	1	4	1	2	70	158	28.0404	1				15	1		92	56	120	54	2	2	2	1	1	3			1	1	2		1	7		2	2	0	24	0	0
1	21	20	1930	P	A	75	2	4	1	4	1	3	61	155	25.3902	2	2			15	5	3	58	56	46	54	1	2	2	1	1	2	2	2	2			2	1			4	1	0	24	0	0
1	21	21	1931	G	F	55	2	4	1	4	1	1	90	170	31.1419	1	2			3	3		31	56	52	54	2	3	1	1	3	3			1	1	1		1	5	1	2	2	1	0	0	0
1	21	22	1932	G	B	59	1	4	1	4	1	2	73	168	25.8645	1	2			18	1		43	56	51	56	2	2	1	2	3	3		2	1	2	5		1	3	2	2	15	0	48	1	0
1	21	23	1933	P	C	64	2	4	1	4	1	1	64	170	22.1453	1				5	1		131	56	190	56	2	2	2	1	3	3			1	1	3		1			3	2	0	12	0	0
1	21	24	1934	A	R	41	1	17	1	4	2	3	82	168	29.0533					10	1	0	30	56	52	54	1	2	2	1	1	2	2	2	2				2			1	16	0	108	1	0
1	21	25	1935	R	S	52	1	4	1	4	3	3	90	178	28.4055	1	2			20	2		32	46	51	46	1	2	2	1	1	2	2	2	2				1	9	3	2	1	0	24	0	0
1	21	26	1936	D	B	32	1	4	1	4	2	3	65	170	22.4913	1	2			10	2	0	52	56	98	54	2	2	1	2	1	3			1	1	6		1	5	1	2	2	1	0	0	0
1	21	27	1937	C	P	77	2	4	1	4	1	2	50	153	21.3593	1	2			12	4	0	100	56	168	54	1	2	2	1	1	2	2	2	1	1	8		1			3	18	0	120	1	0
1	21	28	1938	C	P	77	2	4	1	4	1	1	72	165	26.4463	1	1	2	1				59	56	94	54	2	2	1	3	1	2			2				2			0	8	1	0	0	0
1	21	29	1939	R	L	63	2	4	1	4	1	3	61	152	26.4024	1	2			20	5	0	30		22		2	2	1	2	1	2			1	1	2		1	5	5	3	2	1	0	0	0
1	21	30	1940	A	R	65	2	4	1	4	1	2	73	170	25.2595	1	2			2	4	0	109	56	77	54	2	2	1	2	1	3			1		8		2			3	2	0	24	0	0
1	21	31	1941	O	G	63	1	4	1	4	3	2	82	168	29.0533	1				12	4		51	56	55	54	2	2	1	1	1	3			1	1	3		1	9	2	2	2	0	24	0	0
1	21	32	1942	B	B	66	2	4	1	4	1		69	170	23.8754	1	1	5	1				11	56	35	54	2	2	1	1	1	2			2							3	4	0	120	1	0
1	21	33	1943	V	M	36	1	4	1	4	2	2	83	180	25.6173	1	2			1	3		32	56	18	54	2	2	1	2	1	3			1	1	2	2	1	9	2	2	2	0	24	0	0
1	21	34	1944	R	M	43	1	4	1	4	3	3	94	190	26.0388	1	2			10	4		42	56	62	54	1	1	2	2	1	2	1		2	2			2			2	1	0	12	0	0
1	21	35	1945	R	Z	35	1	4	1	4	2	3	71	164	26.398	1	2			10	3		67	56	94	54	2	3	2	3	2	3			1	1	2		1	3	1	2	2	0	24	0	0
1	21	36	1946	V	C	69	1	4	1	4	1	2	100	180	30.8642		1	5	1				30	56	32	54	2	2	1	2	1	2			1	1			2			1	2	1	0	0	0
1	21	37	1947	M	R	60	2	18	1	4	2	4	55	165	20.202	1	1	5	1				20	54	18	54	2	3	3	3	3	3			2				2			0	4	1	0	0	0
1	21	38	1948	A	C	41	2	4	1	4	3		64	157	25.9645	1				10	2	0	49	56	54	54	2	2	1	2	1	3			1	1	8		1	5	1	2	2	1	0	0	0
1	21	39	1949	M	C	68	2	15	1	15	1	2	80	150	35.5556	1	1	5	2				30	56	42	54	2	3	3	3	3	3			2				2			0	8	0	12	0	1
1	21	40	1950	P	M	27	1	4	1	4	3	2	80	180	24.6914	1	2			3	2		72	56	165	54	2	3	2	3	2	3		2	1	1	1	2	1	3	1	2	15	0	84	1	0
1	21	41	1951	G	G	50	1	4	1	4	1	3	78	170	26.9896	1	2			4	1		35	56	36	54	1	2	2	1	1	2	2	2	2				1	9	3	2	1	0	24	0	0
1	21	42	1952	G	V	54	1	4	1	4	2	2	85	185	24.8356	1				2	1		53	56	78	54	1	2	2	2	1	2	2	2	1	1	2		1	7	1	2	17	0	24	0	0
1	21	43	1953	M	V	70	1	4	1	4	1	2	80	170	27.6817		2			8	4	2	63	56	46	54	2	2	1	2	1	3			1	1	8		2			4	15	0	120	1	0
1	21	44	1954	D	F	64	1	4	1	4	1	2	65	162	24.7676	1	1		1				31	56	27	56	2	2	1	2	1	2			2				2			0	4	0	12	0	2
1	21	45	1955						3																																	0	0	1	0	0	0
1	21	46	1956	A	D	53	1	4	1	4	3	4	73	185	21.3294		1	5	1				27	56	13	54	2	2	1	2	1	3			2							0	4	0	72	1	0
1	21	47	1957	L	A	49	2	4	1	4	3	4	58	162	22.1003	1	2			8	4	1	32	56	22	54	2												1	5	1	2	0	1	0	0	0
1	21	48	1958	F	C	29	1	4	1	4	2	2	85	176	27.4406	1	1	5	1				150	56	182	54	2	3	3	3	3	3			1		8		2			2	15	0	48	1	0
1	21	49	1959	F	C	59	1	4	1	4	1		60	168	21.2585		2			10	6	2	111		149	56	2	3	1	3	1	3			1		8		2			4	15	0	48	1	0
1	21	50	1960	L	Z	69	1	13	1	4	3	2	70	168	24.8016	1	1	5	1				80	56	111	54	2								1				2		1	3	15	0	72	1	0
1	21	51	1961	A	F	66	2	4	1	4	1	3	66	152	28.5665	1	1	5	1				80	54	70	50	2								1				2			0	2	0	24	0	0
1	21	52	1962	M	C	60	2	4	1	4	1	2	60	170	20.7612	1	2			7	2		53	54	89	56	2	2	1	2	1		2	2	1	1	2		1	4	2	2	2	1	0	0	0
1	21	53	1963	F	F	73	2	4	1	4	1	2	60	152	25.9695	1	2			20	4	2	50	56	42	54	1	2	2	1	2	2	2	2	2				2			4	1	1	0	0	0
1	21	54	1964	P	G	66	1	4	1	4	1	4	108	165	39.6694	1	2			10	4	0	55	54	60	56	1	2	2	1	1	2	2	2	2				1			3	1	0	24	0	0
1	21	55	1965	E	M	64	2	4	1	4	1	2	57	164	21.1927	1	2			15	2	0	100	54	120	56	2	3	1	3	1	3			1				1	4	1	2	2	0	24	0	0
1	21	56	1966	R	M	47	1	4	1	4	1	5	80	180	24.6914	1	1	5	1				39	56	73	54	2	3	1	3	1				1		8		1	4	2	2	15	0	72	1	0
1	21	57	1967	G	S	49	1	4	1	4	1	9	62	165	22.7732		2			10	4	0	55	56	70	54	1	2	2	1	1	2	2	2	2				2			3	16	0	72	1	0
1	21	58	1968	A	P	35	1	4	1	4	2	4	76	174	25.1024	1	1	5	1				47	56	104	54	2	2	2	2	2	3			1	1	2		1	9	0	2	2	0	40	0	0
1	21	59	1969	C	A	59		4	1	4	2	3	50	148	22.8269	2	2			10	4	0	115	56	205	54	2	3	1	3	1	3			1	1	8		1	7	2	2	2	1	0	0	0
1	21	60	1970	A	G	48	2	4	1	4	2	4	60	165	22.0386	1	2			10	3		35	56	26	54	1	2	2	1	1	2	2	2	2	2	8		1	7	4	2	1	1	0	0	0
1	21	61	1971	C	B	37	1	4	1	4	2		70	170	24.2215	1	2			3	1		33	56	52	54	2	2		2	2	2				2	3		1	3	1	2	0	0	12	0	0
1	21	62	1972	R	D	38	1	4	1	4	2		78	175	25.4694	1	2			5	4	1	29	56	24	54	2	3	1	3	1	3			1	1	3		1	7	1	2	2	0	40	0	0
1	21	63	1973	M	P	24	1	4	1	4	2	5	60	173	20.0474	1				1	3		32	56	15	54	2	3	2	3	3	3				1			1	10	2	2	0	0	16	0	0
1	21	64	1974	A	C	60	2	19	1	4	1	2	75	158	30.0433	1	1	2	1				30	54	20	54	2	3	1	3	1	3			1	1	8		2			2	2	1	0	0	0
1	21	65	1975	L	G	43	1	4	1	4	3	3	80	180	24.6914	1	2			15	4	1	41	56	69	54	1	2	2	1	2	2	2	2	2				1	7	3	2	1	0	24	0	0
1	21	66	1976	D	M	72	1	4	1	4	2	4	71	168	25.1559	1	2			8	4	2	50	56	42	54	2	2	1	2	1	3			1	1	8		2			4	2	0	24	0	0
1	21	67	1977	R	L	47	1	4	1	4	2		90	180	27.7778	1	2			10	4	0	60	56	40	54	1	2	2	1	1	2	2	2	2				1			3	16	0	72	1	0
1	21	68	1978	A	L	58	1	4	1	4	1	3	64	168	22.6757	1	2			10	2		120	56	250	54	2	2	1	1	1	2	2	2	1	1	3		1	9	4	3	15	0	48	1	0
1	21	69	1979	M	V	29	1	4	1	4	3	3	72	185	21.0373	1	2			5	4	1	30	56	20	54	2	2	2	2	2	2			1	1	3	2	1	5	1	2	2	0	36	0	0
1	21	70	1980	F	M	68	1	4	1	4	1	2	60	165	22.0386	1				2	2		30	56	13	54	2	2	2	2	2	3			1	1	3		1	13	2	2	2	0	24	0	0
1	21	71	1981	T	S	56	2	4	1	4	2		52	155	21.6441	1				5	4		30	56	27	54		3	3						1	1			1	9	3	2	2	0	24	0	0
1	21	72	1982	G	A	65	2	4	1	4	1	2	51	158	20.4294	1				10	2		29	56	20	54	2								1	1			1	7	3	2	2	0	12	0	0
1	21	73	1983	A	R	68	1	4	1	4	1	2	65	165	23.8751	1	2			7	3		43	56	23	54	2	3	1	3	1	3			1	1	2		2			3	2	0	24	0	0
1	21	74	1984	M	C	55	1	4	1	4	1	2	98	178	30.9304		2			10	4	0	43	54	49	56	1	2	2	1	1	2	2	2	1	1	2	2	1	7	1	2	18	0	72	1	0
1	21	75	1985	M	P	61	1	4	1	4	1		74	172	25.0135	1	2			22	4		140	56	138	54	1	2		1		1	2		1	1			1			2	17	0	12	0	0
1	21	76	1986	E	P	67	2	4	1	4	1	3	47	160	18.3594	1	2			15	2	0	84	56	60	54		2	1	1	1	3			1	1	3		1	9	5	3	2	1	0	0	0
1	21	77	1987	A	C	54	1	4	1	4	1	2	60	160	23.4375	1	2			2	2	0	64	56	78	54	2	3	1	3	1	3			2				2			0	4	0	324	1	0
1	21	78	1988	V	M	36	1	4	1	4	1	3	82	180	25.3086		2			1	4	0	28	56	16	54	2		2					2		1	2			9	2	2	0	0	12	0	0
1	21	79	1989	L	P	28	1	4	1	4	1	2	67	172	22.6474		2			5	4		31	56	28	54	2		2		2					1	1	2	1	5	1	2	0	1	0	0	0
1	21	80	1990	G	Z	38	1	4	1	4	2	3	70	168	24.8016	1	2			3	4		45	56	63	54	2		1		1				1	1	2		1	9	5	2	2	0	36	0	0
1	21	81	1991	E	S	51	2	4	1	4	2	3	68	170	23.5294	1	2			10	5		30	56	20	20	2	3	1	3	1	3			1	1	3		1	9	1	2	2	1	0	0	0
1	21	82	1992	G	D	56	2	4	1	4	2		50	165	18.3655	1	2			5	2	0	120	54	160	50	1	2	2	1	1	2	1	2	2				1	7	5	3	1	1	0	0	0
1	21	83	1993	A	R	72	2	4	1	4	1	3	56	160	21.875	1	2			15	4		70	55	87	50	2	2	1	2	1	2			1	1	2		2			3	2	1	0	0	0
1	21	84	1994	A	P	75	2	4	1	4	1	3	62	165	22.7732	1	2			8	4	2	40	54	30	50	1	2	2	1	1	2	2	2	2				2			4	1	1	0	0	0
1	21	85	1995	E	R	58	2	4	1	4	1	2	58	165	21.3039	1	2			8	6		40	54	32	50	2	3	1	3	1	3			1	1	2		1	9	3	2	2	1	0	0	0
1	21	86	1996	M	C	41	1	4	1	4	3	4	68	170	23.5294	1				15	1	0	24		20		2	2	1	2	1	3			1	2	1		1	5	1	2	15	0	48	1	0
1	21	87	1997	G	P	57	1	4	1	4	1	5	82	178	25.8806	1	2			15	2	1	80	54	64	50	2	3	1	3	1	3			1	1	2		2			4	2	0	24	0	0
1	21	88	1998	V	A	69	1	4	1	4	3	2	70	162	26.6728	2	2			2	6	4	58	54	64	50	2	3	1	3	1	1			1	1	2		1			4	2	0	24	0	0
1	21	89	1999	L	T	59	1	4	1	4	1	3	68	168	24.093	1	2			18	3		150	54	168	50	2	3	1	3	1	3			1	1	8		1	9	4	2	15	0	48	1	0
[truncated: 10,556 more rows]
